# Supplementary material for: Diet and Nutrition Status of Mongolian Adults
Source: Nutrients. 2020 May 22;12(5):1514. doi: 10.3390/nu12051514 (PMC7284332; doi:10.3390/nu12051514)
Supplement: Supplementary file 1 [file nutrients-12-01514-s001.zip]

Archive with 1 entries (1 files):
- nutrients-792306-supplementary.xlsx
