# Supplementary material for: Diet and Nutrition Status of Mongolian Adults
Source: Nutrients. 2020 May 22;12(5):1514. doi: 10.3390/nu12051514 (PMC7284332; doi:10.3390/nu12051514)
Supplement: Supplementary file 1 [file nutrients-12-01514-s001.zip › nutrients-792306-supplementary.xlsx]

## Sheet: Table S1
Table S1. Percentage of daily diet records in which food groups and alcohol were consumed, by subgroup-season and province.
The total number of diet records (DR) available for analysis are listed in each column heading. Airag: fermented mares' milk. Shading is proportional to percentage (white: 0.0%, deep blue: 25.7%).
Component	Urban Male Summer (269 DR)	Urban Male Winter (230 DR)	Urban Female Summer (278 DR)	Urban Female Winter (246 DR)	Rural Male Summer (216 DR)	Rural Male Winter (200 DR)	Rural Female Summer (206 DR)	Rural Female Winter (193 DR)
Alcohol	24.4444	13.4783	10.4317	8.53659	8.53659	17.5	17.4757	5.18135
Citrus fruits	0	0.434783	0	0.406504	0.406504	0	0	0
Cruciferous vegetables	90	80.8696	83.4532	76.4228	76.4228	79.5	80.0971	78.2383
Dairy products (excl. milk)	81.4815	84.7826	87.7698	85.3659	85.3659	93	98.5437	88.0829
Dark green leafy vegetables	0	2.17391	1.79856	0.813008	0.813008	0	0.485437	0
Deep orange fruits	3.33333	0.434783	5.39568	2.03252	2.03252	1	0	1.03627
Deep orange roots and tubers	0	0	0	0	0	0	0	0
Deep orange vegetables	5.18519	4.34783	2.15827	3.25203	3.25203	2	5.33981	2.59067
Eggs	12.963	10.8696	17.2662	15.0407	15.0407	0.5	2.91262	2.59067
Fish	2.22222	0.869565	0.359712	2.03252	2.03252	4	0.970874	3.10881
Juice	13.3333	15.2174	18.3453	13.8211	13.8211	3.5	6.79612	2.07254
Legumes	0.37037	0.434783	0.359712	0.406504	0.406504	0	0	0
Liquid oils	90.7407	85.6522	79.1367	76.4228	76.4228	88.5	78.1553	85.4922
Milk (excl. airag)	70	71.7391	71.5827	78.0488	78.0488	85	98.5437	84.9741
Nuts and seeds	2.96296	0.434783	3.95683	0.406504	0.406504	0	1.45631	0
Other fruits	18.8889	17.3913	38.4892	32.9268	32.9268	12.5	20.3883	17.6166
Other vegetables	99.2593	97.3913	97.482	98.374	98.374	99.5	99.5146	98.4456
Poultry	2.22222	2.6087	3.23741	0	0	0.5	0	0
Processed meat	9.62963	10	6.47482	4.87805	4.87805	2	3.8835	1.03627
Red meat	99.2593	99.1304	98.5612	99.5935	99.5935	100	99.5146	100
Refined grains	99.6296	100	99.2806	100	100	100	100	100
Sugar-sweetened beverages	26.6667	15.6522	11.1511	6.09756	6.09756	4	7.76699	2.59067
Sweets	52.2222	49.5652	70.5036	62.6016	62.6016	34.5	62.6214	47.1503
White roots and tubers	95.539	92.1739	90.2878	88.2114	91.2037	93.5	89.3204	91.1917
Whole grains	6.66667	7.3913	7.91367	8.13008	8.13008	3.5	7.76699	2.59067
	Ulaanbaatar (219 DR)	Tuv (227 DR)	Bulgan (239 DR)	Khuvsgul (231)	Khovd (228)	Omnogobi (241	Sukhbaatar (227)	Dornod (226)
Alcohol	7.30594	37.4449	14.2259	18.1818	7.89474	21.1618	11.8421	11.5044
Citrus fruits	0	0	0	0	0	0	0.877193	0
Cruciferous vegetables	89.9543	82.8194	78.6611	79.6537	79.8246	80.4979	83.3333	79.646
Dairy products (excl. milk)	84.4749	86.7841	79.4979	90.9091	95.614	82.9876	95.614	95.1327
Dark green leafy vegetables	3.19635	0	0.41841	0	0	1.65975	0.438596	0.442478
Deep orange fruits	1.82648	2.64317	2.51046	2.1645	0.438596	0.414938	2.19298	6.19469
Deep orange roots and tubers	0	0	0	0	0	0	0	0
Deep orange vegetables	1.82648	7.48899	4.1841	0.4329	1.31579	7.46888	3.94737	3.53982
Eggs	16.895	6.1674	9.62343	9.09091	4.38596	11.6183	5.26316	9.29204
Fish	0.913242	1.32159	0	1.7316	0.877193	5.39419	2.63158	0.884956
Juice	12.7854	10.1322	5.85774	16.4502	11.4035	7.46888	11.4035	8.84956
Legumes	0	0.881057	0	0.4329	0	0	0.438596	0
Liquid oils	84.4749	82.3789	83.2636	80.9524	83.3333	80.4979	87.2807	83.1858
Milk (excl. airag)	68.0365	85.4626	70.2929	80.9524	85.5263	77.5934	91.6667	88.0531
Nuts and seeds	0.456621	1.76211	0.83682	1.2987	1.75439	1.24481	1.75439	2.21239
Other fruits	22.3744	15.4185	22.1757	20.3463	21.4912	23.2365	23.6842	31.4159
Other vegetables	97.7169	98.6784	97.0711	99.5671	100	98.7552	97.807	100
Poultry	3.19635	0.881057	0.41841	0	0.877193	0.829876	3.07018	0.442478
Processed meat	11.8721	4.84581	2.92887	5.62771	2.63158	4.14938	4.82456	6.63717
Red meat	99.0868	100	98.3264	99.5671	100	99.5851	99.1228	100
Refined grains	100	100	99.1632	100	100	100	99.5614	100
Sugar-sweetened beverages	19.1781	11.0132	7.94979	8.65801	4.82456	19.0871	8.77193	7.52212
Sweets	58.9041	51.9824	40.1674	63.6364	48.2456	55.1867	61.4035	54.4248
White roots and tubers	92.6941	92.511	92.0502	90.9091	92.1053	90.4564	92.511	88.4956
Whole grains	5.47945	8.81057	2.51046	4.7619	5.70175	4.14938	15.7895	2.65487

## Sheet: Table S2
Table S2. Sample size of unique participants, daily diet records, and serum samples available for analysis by urbanicity, sex, season, and province.
An average of 5.50 diet records and 1.83 serum samples were collected from 334 unique individuals. Height and weight were measured in 94% of individuals (for the majority of participants, height and weight were measured in winter only). * Ulaanbaatar residents were drawn from urban and peri-urban areas of the city, while residents in other provinces were drawn from urban and rural areas; in all a…
	Urbanicity	Sex	Season	Ulaanbaatar	Tuv	Bulgan	Khuvsgul	Khovd	Omnogobi	Sukhbaatar	Dornod	Total
Unique participants	Urban	Male	N/A	10	10	13	10	10	10	10	10	83
		Female		10	10	13	10	11	12	10	10	86
	Rural / periurban *	Male		10	10	10	10	10	14	10	10	84
		Female		10	10	11	10	10	10	10	10	81
	Total			40	40	47	40	41	46	40	40	334
Diet record days	Urban	Male	Summer	30	30	30	30	30	30	29	30	239
			Winter	21	30	30	27	24	31	25	18	206
		Female	Summer	30	30	30	30	33	36	29	30	248
			Winter	27	21	30	24	27	33	27	30	219
	Rural / periurban *	Male	Summer	30	30	30	30	30	36	31	29	246
			Winter	24	27	30	30	30	27	27	29	224
		Female	Summer	30	30	29	30	30	27	30	30	236
			Winter	27	29	30	30	24	21	29	30	220
	Total			219	227	239	231	228	241	227	226	1838
Serum samples	Urban	Male	Summer	10	10	10	10	10	10	10	10	80
			Winter	9	10	10	9	8	9	10	7	72
		Female	Summer	10	10	10	10	10	12	10	10	82
			Winter	8	10	10	9	9	12	9	10	77
	Rural / periurban *	Male	Summer	10	10	10	10	10	9	10	10	79
			Winter	7	10	10	8	9	8	10	10	72
		Female	Summer	10	10	10	10	10	8	10	10	78
			Winter	8	9	10	8	9	6	10	10	70
	Total			72	79	80	74	75	74	79	77	610
Anthropometry	Urban	Male	N/A	9	9	13	8	8	10	10	7	74
		Female		10	10	13	9	9	12	9	10	82
	Rural / periurban *	Male		10	10	10	10	10	9	10	10	79
		Female		10	10	11	10	10	9	10	10	80
	Total			39	39	47	37	37	40	39	37	315

## Sheet: Table S3
Table S3. Age distribution of study participants by urbanicity-sex and province.
Two rural males and one rural female from whom age was not assessed are excluded from this table and from all age-dependent analyses. Bold type indicates that mean age differs significantly from the mean age in the combined population of all other urbanicity-sex groups or provinces (p<0.05).
Stratum	<33 years		33-44 years		45+ years		All ages
	n	%	n	%	n	%	Mean	SE
Urban males	42	50.6024	21	25.3012	20	24.0964	36	1.06747
Urban females	25	29.0698	30	34.8837	31	36.0465	39	1.08277
Rural males	19	23.1707	31	37.8049	32	39.0244	41.7	1.00454
Rural females	21	26.25	33	41.25	26	32.5	40.15	1.01418
Ulaanbaatar	15	37.5	13	32.5	12	30	37.5889	1.52539
Tuv	14	35	14	35	12	30	38.5	1.52512
Bulgan	10	21.2766	18	38.2979	19	40.4255	42.4525	1.4079
Khuvsgul	12	30	16	40	12	30	39.5017	1.5253
Khovd	13	31.7073	16	39.0244	12	29.2683	38.2817	1.50684
Omnogobi	20	46.5116	11	25.5814	12	27.907	36.9222	1.42262
Sukhbaatar	13	32.5	15	37.5	12	30	38.9888	1.52521
Dornod	10	25	12	30	18	45	41.3367	1.52539
Total	107	32.3263	115	34.7432	109	32.9305	39.2	0.532026

## Sheet: Table S4
Table S4. Mean usual intake (g/day) of food groups by age within subgroup-seasons and Ulaanbaatar.
The total number of diet records (DR) available for analysis are listed in each column heading. Depending on data availability, age-dependent usual intakes within subgroup-seasons are either estimated using habitual or episodic intake models analyzing up to 3 days per person per season, or calculated by first computing each person's average daily intake in each season and then averaging these wit…
Food group	Urban Male Summer (269 DR)			Urban Male Winter (230 DR)			Urban Female Summer (278 DR)			Urban Female Winter (246 DR)			Rural Male Summer (216 DR)			Rural Male Winter (200 DR)			Rural Female Summer (206 DR)			Rural Female Winter (193 DR)			Ulaanbaatar (219 DR)
	<33	33-44	45+	<33	33-44	45+	<33	33-44	45+	<33	33-44	45+	<33	33-44	45+	<33	33-44	45+	<33	33-44	45+	<33	33-44	45+	<33	33-44	45+
Fruit	16.7577	17.0795	11.9226	15.3215	16.8546	16.8178	44.3042	59.7365	77.2431	103.21	50.1355	60.8216	17.0703	10.4731	3.49294	10.6155	5.57492	7.80972	30.2745	12.7977	2.79761	12.0697	16.7423	7.51748	30.4258	20.8865	10.785
Citrus fruits	0	0	0	0	0	3.95	0	0	0	0	0	0.344828	0	0	0	0	0	0	0	0	0	0	0	0	0	0	0
Deep orange fruits	3.54348	7.11667	0.0277778	0	0	1.63333	2.00838	3.00541	6.23773	0.291667	1.25287	2.32184	7.29412	1.07407	0.583333	0	0	0.653333	0	0	0	0	0.857143	0	2.5	1.38462	1.36111
Other fruits	13.2142	9.96287	11.8948	15.3215	16.8546	11.2345	42.2958	56.7311	71.0054	102.919	48.8826	58.1549	9.77617	9.39904	2.90961	10.6155	5.57492	7.15638	30.2745	12.7977	2.79761	12.0697	15.8851	7.51748	27.9258	19.5019	9.42385
Non-tuberous vegetables	66.8433	62.7134	60.0711	58.5294	63.8641	65.0882	74.8033	64.1686	47.3088	57.5454	46.7029	36.8219	68.0137	52.7844	37.0504	41.6351	40.2041	43.1327	29.9033	25.9083	23.8955	32.6934	29.16	25.6356	71.9773	65.8939	52.5545
Cruciferous vegetables	15.2251	14.2382	12.8174	10.6076	7.26928	14.7605	17.8029	15.3782	6.69117	13.5156	12.1078	9.00886	17.9167	13.9687	9.24799	6.89686	5.66178	8.84207	4.8823	2.29761	2.88362	7.24463	5.86529	4.77349	15.6653	16.8017	12.3315
Dark green leafy vegetables	0	0	0	0.157658	0.566667	0.443333	0	0.708921	1.40404	0	0.103448	0.218391	0	0	0.5	0	0	0	0	0.574713	0	0	0	0	0.194444	0.939825	0.369444
Deep orange vegetables	0.0311118	0.0097625	2.01427	0.0500234	0.039943	0.0458251	0.03458	0.0015591	0	0.0363655	0.0221097	0.018308	0.0779332	0.0226576	0.0302726	0.0209416	0.0138703	0.0130823	0.0256444	0.0353841	0.0788389	0	0.0222174	0.037411	0.0453324	0.0123423	0
Legumes	0	0	1.31755	0	7.5	0	0	0.494081	0	1.83227	0	0	0	0	0	0	0	0	0	0	0	0	0	0	0	0	0
Other vegetables	51.5871	48.4655	43.9219	47.7141	48.4882	49.8385	56.9658	47.5859	39.2136	42.1612	34.4695	27.5763	50.019	38.7931	27.2721	34.7173	34.5284	34.2775	24.9953	23.0006	20.933	25.4488	23.2725	20.8247	56.0723	48.14	39.8536
Dairy	156.41	145.945	208.559	125.908	104.9	145.475	144.976	186.242	212.049	135.512	131.493	135.895	756.916	522.665	731.287	241.638	244.254	279.284	308.019	366.882	436.061	208.595	175.504	177.874	120.988	154.513	169.137
Milk (incl. airag)	93.0358	104.897	121.136	86.6648	70.6959	71.0716	59.4454	92.2006	122.767	82.83	73.3303	85.5639	696.99	440.783	639.942	211.954	224.361	249.428	227.175	278.249	344.811	181.119	150.603	152.773	53.9187	57.7576	121.397
Dairy products	48.2163	20.9501	78.191	30.067	22.2286	65.6915	44.6863	91.7098	70.4649	41.3018	57.9662	40.0346	58.2027	77.444	90.0348	29.6846	18.4566	29.8555	78.6257	84.0025	91.2499	27.4753	24.4754	22.069	43.2034	78.3726	39.8855
Eggs	15.1583	20.0977	9.23194	9.17662	11.9756	8.71173	40.8447	2.33197	18.8175	11.3798	0.196324	10.2965	1.72377	4.43796	1.30952	0	1.4359	0	2.21915	4.63072	0	0	0.426067	3.03131	23.8663	18.3829	7.85414
Juice and SSBs	205.409	222.703	88.524	197.874	88.8	79.1	48.7781	104.27	41.1467	54.1806	51.5402	58.4943	70.0784	46.9938	18.5357	27.4222	18.8974	10.7067	77.262	43.8567	6.47987	0.547619	17.6429	13.1594	197.711	124.41	51.9167
Juice	72.1983	62.1078	24.8629	53.5225	53.0333	29.5167	32.3879	42.7945	34.6929	36.0417	26.3333	56.4943	28.1176	23.9568	6.27381	19.4	8.75641	7.42667	45.262	13.8452	3.4074	0.547619	9.0119	2.91304	37.4556	35.7179	35.0139
Sugar-sweetened beverages	133.211	160.595	63.6611	144.351	35.7667	49.5833	16.3902	61.4757	6.45384	18.1389	25.2069	2	41.9608	23.037	12.2619	8.02222	10.141	3.28	32	30.0115	3.07246	0	8.63095	10.2464	160.256	88.6923	16.9028
Liquid oils	9.41072	7.52441	5.92594	5.87861	3.96085	4.38743	11.665	6.37905	4.28863	4.62941	4.04771	3.33895	6.51211	5.04347	3.5387	4.30791	3.08129	5.22048	3.80489	3.71579	4.0646	4.70873	4.16016	3.44309	7.79027	6.21049	4.92772
Nuts and seeds	0.963768	0.783333	2.08333	0.036036	0	0	2.54762	3.73958	1.29293	0	1.41379	0	0.627451	2.16049	0	0	0	0	0.392157	3.51724	0	0	0	0	1.15556	0	0
Sweets	11.466	11.8031	17.8416	13.9949	12.7017	8.60589	24.1808	28.0876	30.6032	39.0475	39.6866	24.8759	10.3372	10.7611	10.424	19.923	11.2469	10.5129	21.7602	16.0522	10.0023	28.662	16.842	9.2201	17.7406	22.5821	24.5822
Red and processed meat	369.268	363.768	320.401	429.77	421.42	418.762	275.163	243.22	220.299	233.247	243.483	242.102	361.934	303.557	266.664	464.215	449.948	442.585	214.434	211.529	192.077	283.193	292.555	304.984	377.24	356.042	286.039
Processed meat	13.9416	26.4057	9.63298	18.2803	10.708	9.38489	9.918	2.13012	2.64124	0.915893	7.68764	2.62071	4.74821	3.92966	0	0	0.50363	12.4533	4.39583	10.8294	1.40573	0	0.473251	1.97531	20.2153	38.3712	10.2474
Red meat	355.326	337.363	310.768	411.49	410.712	409.377	265.245	241.09	217.658	232.331	235.795	239.481	357.186	299.627	266.664	464.215	449.445	430.131	210.039	200.699	190.671	283.193	292.082	303.009	357.025	317.671	275.792
Lean meat	8.17877	5.70705	0.46482	2.78717	3.52283	11.3187	3.26493	3.52616	8.22851	2.96573	0.543309	1.26437	0	0.653357	0	2.87778	18.7672	13.9467	0.882353	2.56322	0	15.3232	0.320377	8.21357	4.62857	5.94537	2.58982
Fish	2.99828	0	0.46482	0.985372	0	0.854828	0.591464	0	0	2.96573	0.543309	1.26437	0	0.653357	0	0.511111	18.7672	13.9467	0.882353	2.56322	0	15.3232	0.320377	8.21357	1.44444	0	0.46482
Poultry	5.18049	5.70705	0	1.8018	3.52283	10.4639	2.67346	3.52616	8.22851	0	0	0	0	0	0	2.36667	0	0	0	0	0	0	0	0	3.18412	5.94537	2.125
Grains	453.088	462.585	463.008	473.569	465.566	483.414	459.271	403.099	349.083	340.311	337.132	324.59	463.421	428.165	370.403	538.645	534.279	528.141	355.383	320.828	300.569	382.919	367.285	362.033	480.767	433.172	368.838
Refined grains	449.102	453.049	459.15	468.011	465.25	460.53	451.261	395.585	343.369	333.52	322.943	311.991	461.93	419.356	369.665	537.623	533.042	526.961	333.317	316.756	299.039	371.395	366.832	361.381	479.367	425.723	367.172
Whole grains	3.98539	9.536	3.85744	5.55856	0.316667	22.8833	8.00924	7.51407	5.71411	6.7909	14.1889	12.5988	1.4902	8.80864	0.738095	1.02222	1.23718	1.18066	22.066	4.07212	1.53019	11.5238	0.452381	0.652174	1.4	7.44872	1.66667
Deep orange roots and tubers	0	0	0	0	0	0	0	0	0	0	0	0	0	0	0	0	0	0	0	0	0	0	0	0	0	0	0
White roots and tubers	89.6944	66.9327	63.2625	79.8128	64.4856	77.28	60.3108	45.5429	42.7655	49.8528	58.4833	61.0345	88.1016	53.9339	49.6175	49.0947	58.2644	48.1895	39.677	41.4208	42.0011	32.9025	39.9309	32.9895	108.561	71.1455	62.6746

## Sheet: Table S5
Table S5. Prevalence of nutrient intakes above the upper limit by age, subgroup-season, and province.
The total number of diet records (DR) available for analysis are listed in each column heading. Within subgroup-seasons and provinces, age-dependent prevalence of nutrient intakes above the upper limit is estimated using habitual intake models analyzing up to 3 or 6 record days per person, respectively. Upper limits are drawn from the Dietary Reference Intakes of the National Academy of Medicine …
Nutrient	Age group	Urban Male Summer (269 DR)	Urban Male Winter (230 DR)	Urban Female Summer (278 DR)	Urban Female Winter (246 DR)	Rural Male Summer (216 DR)	Rural Male Winter (200 DR)	Rural Female Summer (206 DR)	Rural Female Winter (193 DR)
Calcium	All	0.136814	0.0025025	0.00517727	0.0025025	12.2161	0.511537	0.486762	0.0189034
	<33	0.0410967	0.0025025	0.0025025	0.0025025	9.79038	0.310882	0.0665839	0.0196338
	33-44	0.0610962	0.0025025	0.0025025	0.0025025	10.3793	0.334351	0.159846	0.0102264
	45+	0.379381	0.0025025	0.00999744	0.0025025	15.4335	0.81259	1.18652	0.0292462
Copper	All	0.0025025	0.0025025	0.0025025	0.0025025	0.033475	0.0025025	0.0025025	0.0025025
	<33	0.0025025	0.0025025	0.0025025	0.0025025	0.0751202	0.0025025	0.0025025	0.0025025
	33-44	0.0025025	0.0025025	0.0025025	0.0025025	0.0320071	0.0025025	0.0025025	0.0025025
	45+	0.0025025	0.0025025	0.0025025	0.0025025	0.0108413	0.0025025	0.0025025	0.0025025
Iron	All	0.00749925	0.348571	0.175437	0.00987793	0.164573	0.0025025	0.0025025	0.0025025
	<33	0.009884	0.461152	0.326753	0.00987793	0.467794	0.0025025	0.0025025	0.0025025
	33-44	0.0025025	0.0861656	0.159569	0.00987793	0.133611	0.0025025	0.0025025	0.0025025
	45+	0.00719182	0.414914	0.0699374	0.00987793	0.0198059	0.0025025	0.0025025	0.0025025
Phosphorus	All	0.0025025	0.0247369	0.0025025	0.0025025	0.0823369	0.00976561	0.0025025	0.0025025
	<33	0.0025025	0.0327608	0.0025025	0.0025025	0.138533	0.00933826	0.0025025	0.0025025
	33-44	0.0025025	0.00322795	0.0025025	0.0025025	0.086854	0.00987793	0.0025025	0.0025025
	45+	0.0025025	0.0324173	0.0025025	0.0025025	0.0453752	0.00987793	0.0025025	0.0025025
Zinc	All	0.153037	4.58499	0.249168	0.0025025	0.255332	2.45677	0.0025025	0.0496318
	<33	0.195673	4.54744	0.429253	0.0025025	0.56962	3.01373	0.0025025	0.0586572
	33-44	0.141582	4.58714	0.234263	0.0025025	0.251514	2.56122	0.0025025	0.0516888
	45+	0.0826404	4.65266	0.119631	0.0025025	0.0773462	2.03949	0.0025025	0.0424453
Vitamin A	All	0.294442	0.0282722	0.0478134	0.0025025	5.45806	0.393031	0.894874	0.0025025
	<33	0.198491	0.0190918	0.0215343	0.0025025	5.74535	0.390356	0.180605	0.0025025
	33-44	0.287432	0.0249115	0.0415845	0.0025025	5.51669	0.390356	0.588537	0.0025025
	45+	0.480192	0.0489014	0.0751202	0.0025025	5.23399	0.397381	1.77357	0.0025025
Vitamin B6	All	0.0025025	0.0025025	0.0025025	0.0025025	0.0025025	0.0025025	0.0025025	0.0025025
	<33	0.0025025	0.0025025	0.0025025	0.0025025	0.0025025	0.0025025	0.0025025	0.0025025
	33-44	0.0025025	0.0025025	0.0025025	0.0025025	0.0025025	0.0025025	0.0025025	0.0025025
	45+	0.0025025	0.0025025	0.0025025	0.0025025	0.0025025	0.0025025	0.0025025	0.0025025
Vitamin C	All	0.0025025	0.0025025	0.0025025	0.0025025	0.0025025	0.0025025	0.0025025	0.0025025
	<33	0.0025025	0.0025025	0.0025025	0.0025025	0.0025025	0.0025025	0.0025025	0.0025025
	33-44	0.0025025	0.0025025	0.0025025	0.0025025	0.0025025	0.0025025	0.0025025	0.0025025
	45+	0.0025025	0.0025025	0.0025025	0.0025025	0.0025025	0.0025025	0.0025025	0.0025025
Vitamin D	All	0.0025025	0.0025025	0.0025025	0.0025025	0.0025025	0.0025025	0.0025025	0.0025025
	<33	0.0025025	0.0025025	0.0025025	0.0025025	0.0025025	0.0025025	0.0025025	0.0025025
	33-44	0.0025025	0.0025025	0.0025025	0.0025025	0.0025025	0.0025025	0.0025025	0.0025025
	45+	0.0025025	0.0025025	0.0025025	0.0025025	0.0025025	0.0025025	0.0025025	0.0025025
		Ulaanbaatar (219 DR)	Tuv (227 DR)	Bulgan (239 DR)	Khuvsgul (231)	Khovd (228)	Omnogobi (241	Sukhbaatar (227)	Dornod (226)
Calcium	All	0.0025025	5.82552	0.00927298	0.22636	0.0025025	0.00512089	0.00322365	0.0662568
	<33	0.0025025	2.35609	0.0025025	0.00954268	0.0025025	0.0025025	0.0025025	0.0031983
	33-44	0.0025025	0.467681	0.0025025	0.0355684	0.0025025	0.0025025	0.0025025	0.0107263
	45+	0.0025025	16.2937	0.0175265	0.682608	0.0025025	0.0122695	0.00485409	0.137284
Copper	All	0.0025025	0.0025025	0.0025025	0.0025025	0.0025025	0.0025025	0.0025025	0.0025025
	<33	0.0025025	0.0025025	0.0025025	0.0025025	0.0025025	0.0025025	0.0025025	0.0025025
	33-44	0.0025025	0.0025025	0.0025025	0.0025025	0.0025025	0.0025025	0.0025025	0.0025025
	45+	0.0025025	0.0025025	0.0025025	0.0025025	0.0025025	0.0025025	0.0025025	0.0025025
Iron	All	0.191392	0.0025025	0.0033848	0.295139	0.0897958	0.0238653	0.0025025	0.0765503
	<33	0.364702	0.0025025	0.0025025	0.399225	0.193118	0.0386035	0.0025025	0.151246
	33-44	0.130342	0.0025025	0.0025025	0.294099	0.0603393	0.0141461	0.0025025	0.0828348
	45+	0.035429	0.0025025	0.00446036	0.196936	0.017311	0.00847309	0.0025025	0.0330602
Phosphorus	All	0.00291802	0.0025025	0.0025025	0.00417426	0.00891998	0.00259665	0.0025025	0.0261523
	<33	0.00359516	0.0025025	0.0025025	0.0025025	0.0158163	0.0025025	0.0025025	0.0310463
	33-44	0.0025025	0.0025025	0.0025025	0.0025025	0.00809765	0.0025025	0.0025025	0.0293896
	45+	0.0025025	0.0025025	0.0025025	0.0079539	0.0025025	0.00285371	0.0025025	0.0213725
Zinc	All	1.85432	0.333128	0.103086	0.0888354	1.0567	0.557701	0.0025025	0.612904
	<33	3.70346	0.703895	0.386292	0.0768386	1.92584	0.54374	0.0025025	0.86416
	33-44	0.934564	0.236431	0.0161115	0.086624	0.867384	0.561694	0.0025025	0.6614
	45+	0.484199	0.074917	0.0821939	0.103195	0.366199	0.577576	0.0025025	0.447926
Vitamin A	All	0.0025025	0.0025025	0.0171634	0.113849	0.00422007	0.0199659	0.283432	0.235313
	<33	0.0025025	0.0025025	0.00987793	0.0025025	0.0079539	0.00987793	0.104001	0.112591
	33-44	0.0025025	0.0025025	0.0101961	0.0105049	0.0025025	0.019024	0.214292	0.184211
	45+	0.0025025	0.0025025	0.025766	0.355151	0.0025025	0.0382164	0.553237	0.334622
Vitamin B6	All	0.0025025	0.0025025	0.0025025	0.0025025	0.0025025	0.0025025	0.0025025	0.0025025
	<33	0.0025025	0.0025025	0.0025025	0.0025025	0.0025025	0.0025025	0.0025025	0.0025025
	33-44	0.0025025	0.0025025	0.0025025	0.0025025	0.0025025	0.0025025	0.0025025	0.0025025
	45+	0.0025025	0.0025025	0.0025025	0.0025025	0.0025025	0.0025025	0.0025025	0.0025025
Vitamin C	All	0.0025025	0.0025025	0.0025025	0.0025025	0.0025025	0.0025025	0.0025025	0.0025025
	<33	0.0025025	0.0025025	0.0025025	0.0025025	0.0025025	0.0025025	0.0025025	0.0025025
	33-44	0.0025025	0.0025025	0.0025025	0.0025025	0.0025025	0.0025025	0.0025025	0.0025025
	45+	0.0025025	0.0025025	0.0025025	0.0025025	0.0025025	0.0025025	0.0025025	0.0025025
Vitamin D	All	0.0025025	0.0025025	0.0025025	0.0025025	0.0025025	0.0025025	0.0025025	0.0025025
	<33	0.0025025	0.0025025	0.0025025	0.0025025	0.0025025	0.0025025	0.0025025	0.0025025
	33-44	0.0025025	0.0025025	0.0025025	0.0025025	0.0025025	0.0025025	0.0025025	0.0025025
	45+	0.0025025	0.0025025	0.0025025	0.0025025	0.0025025	0.0025025	0.0025025	0.0025025

## Sheet: Table S6
Table S6. Mean usual nutrient intake (per day) and prevalence of nutrient inadequacy (% < estimated average requirement) by age within subgroup-seasons and Ulaanbaatar.
The total number of diet records (DR) available for analysis are listed in each column heading. Within subgroup-seasons and Ulaanbaatar, age-dependent usual intakes of all nutrients (except alcohol) and nutrient adequacy prevalence are estimated using habitual intake models analyzing up to 3 or 6 record days per person, respectively, while nutrient proportions and ratios are calculated using the …
		Urban Male Summer (269 DR)			Urban Male Winter (230 DR)			Urban Female Summer (278 DR)			Urban Female Winter (246 DR)			Rural Male Summer (216 DR)			Rural Male Winter (200 DR)			Rural Female Summer (206 DR)			Rural Female Winter (193 DR)			Ulaanbaatar (219 DR)
	Nutrient	<33	33-44	45+	<33	33-44	45+	<33	33-44	45+	<33	33-44	45+	<33	33-44	45+	<33	33-44	45+	<33	33-44	45+	<33	33-44	45+	<33	33-44	45+
Mean usual intake (per day)	Energy (kcal)	3006.27	2968.7	2911.54	2939.74	2665.72	3059.06	2482.9	2348.06	2214.21	2088.61	2070.49	2051.5	2996.91	2800.21	2563.4	3289.02	3270.95	3246.92	2143.66	2116.65	2087.06	2320.6	2233.14	2130.87	2940.68	2577.09	2198.47
	Protein (g)	166.112	142.207	166.92	159.57	148.986	178.501	121.607	113.628	105.761	103.08	102.069	101.011	162.698	145.462	135.366	171.623	171.62	171.617	100.655	103.559	106.853	118.779	115.756	112.178	148.277	135.583	121.694
	per kg	2.26133	1.79555	2.11291	2.18943	1.89169	2.19446	1.94087	1.76246	1.59092	1.71816	1.61992	1.52083	2.06725	1.96134	1.83137	2.37372	2.35482	2.32975	1.62015	1.68045	1.74918	1.97559	1.89539	1.80149	2.30035	1.90834	1.75528
	% total energy	21.3432	20.1729	21.9887	21.3765	23.1823	23.5873	19.2265	19.4984	18.7223	20.2101	20.5313	19.5314	21.3303	20.3258	21.4422	21.1853	22.0426	21.0452	17.8868	21.0841	19.9497	20.2326	22.3107	20.9939	20.4115	20.8087	21.554
	Available carbohydrates (g)	291.451	283.999	272.751	283.474	260.322	244.471	257.164	241.243	225.612	213.115	212.084	211	288.158	262.588	232.696	293.542	295.003	296.96	218.542	209.733	200.271	227.685	215.716	201.9	294.816	250.137	205.149
	% total energy	40.7352	43.388	38.6684	41.047	37.1869	36.2924	44.4682	43.2067	43.744	42.883	41.3156	43.1981	39.3297	37.854	36.8775	35.1726	38.5862	37.632	41.7399	40.4111	38.9058	39.7331	39.7664	39.0415	42.0764	40.777	40.6771
	Total fat (g)	123.199	110.027	126.594	117.869	109.943	135.817	102.413	97.9067	93.3761	85.4656	85.4671	85.4687	126.058	119.418	111.295	159.027	134.904	147.714	92.0758	92.855	93.7241	98.5002	96.6841	94.5269	122.735	108.788	94.2321
	% total energy	35.4223	35.8137	37.1769	35.595	39.0665	38.9844	35.465	36.8111	37.2353	36.7438	37.108	37.22	36.5379	37.496	37.9815	42.4379	38.3249	39.8808	39.6848	37.9256	40.3333	40.0343	37.6737	39.7473	37.2386	38.3578	37.1743
	Alcohol, g)	8.24108	4.58136	6.17431	10.4625	2.08141	5.49392	2.96756	1.5967	0.619921	1.29966	0.972347	0.625365	8.54046	12.2761	21.2581	3.43957	3.69815	7.6248	1.48329	2.87151	3.20178	0	0.374398	0.596482	1.38011	0.25	1.85384
	% total energy	2.49926	0.62539	2.16595	1.98142	0.56426	1.13593	0.84035	0.48383	0.29839	0.16303	1.04507	0.0505256	2.80204	4.32423	3.69878	1.20417	1.04626	1.44199	0.68853	0.57914	0.81118	0	0.24913	0.21727	0.27349	0.0564876	0.5945
	Fiber (g)	11.8878	11.6845	11.3767	11.0384	9.7241	11.8201	12.109	11.0437	10.0186	9.16477	9.05992	8.95047	11.1848	9.59236	7.81249	10.6053	10.6551	10.7217	8.52406	7.3524	6.18982	8.57024	7.98128	7.30492	12.9014	10.926	8.95702
	Phytosterols (mg)	454.956	454.78	454.509	451.274	386.741	440.554	423.234	388.355	354.7	330.836	332.909	335.105	476.819	427.026	370.117	478.328	494.803	517.44	345.372	329.689	313.018	347.572	351.969	357.315	463.709	404.791	343.273
	Calcium (mg)	632.518	664.623	716.968	508.271	518.745	537.221	550.252	589.784	633.103	475.783	461.747	447.329	1323.11	1352.58	1391.17	719.033	727.531	739.027	754.317	836.941	938.419	546.796	520.608	490.589	531.574	541.207	552.8
	Phytate:Ca molar ratio	0.0580913	0.0641566	0.045373	0.0653255	0.0648731	0.0586496	0.0640767	0.0520268	0.043194	0.0463088	0.0604753	0.0513273	0.0363039	0.0329074	0.0314706	0.0496849	0.0569815	0.0604598	0.0364419	0.0326164	0.0287151	0.0396986	0.0607191	0.058199	0.0647435	0.0529733	0.0506703
	Copper (mg)	1.94328	1.93221	1.91532	1.87932	1.93356	2.03027	1.75592	1.73277	1.70913	1.334	1.32298	1.31147	2.99484	2.70591	2.37595	2.03275	2.06721	2.11411	1.94173	2.07794	2.23951	1.42364	1.40849	1.39046	1.86676	1.71331	1.54841
	Iron (mg)	21.196	18.5958	21.1751	21.111	19.259	22.0913	17.1776	15.5776	14.0451	13.6677	13.4947	13.314	22.2343	19.5501	16.5276	24.6591	23.667	22.3746	15.4539	14.6262	13.7514	16.8946	16.3059	15.6157	19.7784	17.6257	15.3334
	Phytate:Fe molar ratio	2.0307	2.42691	1.96986	1.94071	1.84618	1.84082	2.52807	2.27029	2.61168	2.27145	2.33347	2.42251	2.10341	2.19632	2.43426	1.65045	1.95432	2.28496	2.28705	2.29512	2.63255	1.91688	1.88359	2.2937	2.22651	2.14206	2.40695
	Magnesium (mg)	361.118	307.621	344.775	363.597	366.853	372.509	290.605	278.031	265.476	256.382	251.142	245.7	365.84	353.919	339.135	393.98	390.212	385.215	241.638	243.896	246.416	291.094	279.873	266.754	346.979	313.611	277.539
	Manganese (mg)	4.24661	4.16175	4.03385	4.02153	4.05554	4.11444	3.66931	3.28506	2.9224	2.67723	2.66433	2.65077	3.63253	3.24994	2.81281	4.06319	4.05795	4.05096	2.67634	2.43722	2.19358	2.94531	2.96246	2.9832	3.96719	3.56035	3.11578
	Phosphorus (mg)	1544.92	1350.86	1542.5	1526.9	1398.55	1632.59	1181.25	1147.82	1113.88	1057.75	1043.33	1028.28	1746.69	1669.12	1573.75	1832.95	1856.58	1888.44	1226.17	1248.14	1272.79	1290.77	1265.66	1235.93	1415.43	1296.19	1166.37
	Potassium (mg)	3353.15	2846.48	3334.29	3401.25	3479.72	3618.58	2522.59	2476.33	2429.2	2183.96	2574.76	2214.32	3033.11	3003.92	2966.92	3482.09	3524.6	3581.85	2165.55	2166.18	2166.88	2569.12	2476.48	2367.84	3129.8	2877.13	2601.67
	Zinc (mg)	22.7861	22.2713	21.4945	24.7555	24.7862	24.8391	18.2628	17.0266	15.813	15.5631	15.2574	14.9404	22.4264	20.8765	19.0218	25.9846	25.5056	24.8753	14.5804	14.605	14.6323	16.7756	16.599	16.388	23.8008	20.0511	18.6121
	Phytate:Zn molar ratio	2.08437	2.32348	2.10316	2.14187	1.71146	1.92346	2.58361	2.48794	2.55771	2.49727	2.31353	2.58925	2.18266	2.30456	2.36934	1.92716	2.28119	2.5567	2.57366	2.47719	2.38425	2.43397	2.24938	2.58818	2.28415	2.04662	2.3181
	Vitamin A (ug retinol eq.)	574.336	577.302	581.886	531.539	453.155	720.521	581.437	623.757	670.74	404.392	411.893	419.93	1186.47	1038.13	874.631	434.418	475.244	535.599	685.146	788.032	919.427	293.192	305.078	319.97	537.24	525.294	511.539
	% retinol	49.2918	48.531	59.4419	54.5964	53.4267	56.4014	58.9147	63.9449	65.4776	59.3612	54.2735	64.6982	63.5562	78.3653	75.0345	72.2892	63.301	68.5586	75.4408	82.0918	82.5665	75.2618	61.7819	72.5256	54.9277	53.275	58.1476
	Thiamin (mg)	1.24361	1.25993	1.28534	1.05545	1.11203	1.21609	1.10707	1.0314	0.95814	0.784617	0.807399	0.832038	1.54783	1.43938	1.31068	1.16425	1.15761	1.1488	1.01802	0.975619	0.93017	0.881168	0.822235	0.756025	1.14816	1.09309	1.0315
	Riboflavin (mg)	2.17001	2.17867	2.19204	2.03234	2.04001	2.05324	1.80723	1.80124	1.79506	1.42485	1.39901	1.37213	2.91428	2.71794	2.48572	2.27272	2.33759	2.42692	2.18716	2.21978	2.25644	1.58868	1.56504	1.53704	1.93956	1.82061	1.6893
	Niacin (mg)	27.9962	27.3406	26.3554	27.0323	27.2435	27.6099	21.7067	20.0498	18.4526	16.4957	16.2703	16.0351	29.3986	24.0122	21.0863	28.3369	27.541	26.5024	17.4146	17.0689	16.6913	17.9264	17.6385	17.2964	26.0262	23.625	21.0533
	Pantothenic acid (mg)	7.86553	6.78309	7.66795	7.34798	6.93705	8.29811	6.02995	5.63248	5.23737	5.12118	5.00841	4.89128	8.301	7.76571	7.129	7.86438	8.03896	8.27628	5.68999	5.79619	5.91567	5.74299	5.65921	5.5596	7.32244	6.51514	5.65568
	Vitamin B6 (mg)	1.44045	1.16895	1.26531	1.47898	1.47976	1.4811	0.96397	0.922856	0.881846	0.902919	0.915618	0.92913	1.13389	1.03966	0.928857	1.36349	1.38664	1.41802	0.754264	0.781801	0.813345	1.05828	0.993589	0.919926	1.26092	1.14916	1.02966
	Folate (ug DFE)	175.385	160.419	151.361	153.345	162.662	179.914	159.263	143.951	129.382	100.412	133.529	119.046	192.885	174.425	153.323	201.73	193.278	182.478	146.217	129.375	112.602	137.632	135.078	132.054	158.37	140.609	122.199
	Vitamin B12 (ug)	13.4477	13.1532	12.7128	12.0797	12.2218	12.4695	8.72228	8.3349	7.9518	6.86174	6.86374	6.86586	21.4094	18.2469	14.8607	12.9575	12.9563	12.9548	13.791	14.9465	16.3351	8.84013	8.80256	8.75755	11.9367	10.7237	9.45013
	Vitamin C (mg)	38.7948	34.7007	29.2014	39.7968	42.2153	46.6896	33.8269	33.2234	32.6103	36.3017	37.8435	39.5378	33.1398	26.7052	20.1409	24.0046	23.0182	21.7573	20.3285	17.7986	15.3204	13.3786	13.4064	13.44	38.349	38.3473	38.3453
	Vitamin D (IU)	36.3367	39.1674	43.8993	30.457	31.3908	33.057	36.9749	34.6382	32.3493	28.4936	27.0996	25.6879	45.7427	45.133	44.3638	38.1896	41.5287	46.4315	31.3296	34.9306	39.3668	26.6857	25.0506	23.2081	40.9057	40.0303	39.0179
	Vitamin E (mg)	8.45739	8.29141	8.04149	8.3608	8.62707	9.10355	7.59678	6.91382	6.26328	5.46951	5.58877	5.71654	7.96889	7.06555	6.02831	9.32255	9.26782	9.1951	5.95336	5.53893	5.10766	6.80704	6.74019	6.66041	8.69691	7.86198	6.97491
Prevalence of inadequacy (%<EAR)	Protein (per kg)	0.0025025	0.0249995	0.00760807	0.141172	0.319666	0.0949894	1.20858	2.23787	3.99271	1.9093	2.76372	3.97345	0.0415845	0.0853074	0.18995	0.00987793	0.00987793	0.00987793	0.857418	0.629602	0.439984	0.101532	0.169456	0.294545	0.00332199	0.027693	0.0837437
	Calcium	77.3939	73.8752	67.9979	95.3336	94.6173	93.1989	87.9676	83.8357	84.9861	93.8236	94.7037	97.0223	33.3073	32.1078	30.5988	67.8515	67.0069	65.867	63.4298	53.3788	52.5561	84.9858	87.2903	93.1657	93.6634	92.8743	94.681
	Copper	0.0545381	0.0586572	0.0643481	0.0415845	0.0274705	0.0145877	0.297232	0.338833	0.385783	2.58967	2.75565	2.94067	0.0360968	0.0938735	0.26306	0.0025025	0.0025025	0.0025025	0.246458	0.133301	0.0641714	0.71153	0.793482	0.898535	0.0189111	0.0641714	0.226365
	Iron	0.0025025	0.0025025	0.0025025	0.00455123	0.00878975	0.0025025	20.3088	22.1856	14.8109	24.2235	24.1697	15.4513	0.00480732	0.0267722	0.184426	0.0025025	0.0025025	0.0025025	19.6887	19.8342	7.59884	16.89	18.3236	6.51934	8.96896	8.83903	4.64269
	Magnesium	39.1119	74.6242	55.6653	45.4785	50.4409	48.5381	39.6643	49.2857	54.9378	54.4985	61.0319	63.5171	49.554	54.9597	59.3753	29.2856	33.4022	35.6146	62.9862	65.7269	64.4639	38.9924	47.4806	53.5365	29.3767	51.0601	68.8378
	Phosphorus	0.00446928	0.0352432	0.00760807	0.0529598	0.110155	0.018198	4.08466	4.89062	5.85419	8.8771	9.49085	10.1705	0.191581	0.296843	0.512481	0.0025025	0.0025025	0.0025025	0.207434	0.160753	0.121858	0.760309	0.920657	1.14549	0.37771	0.881543	2.15942
	Zinc	0.0393623	0.0557305	0.0956482	0.234263	0.234263	0.226021	0.925535	1.56411	2.58664	0.109982	0.144442	0.192212	0.0976807	0.253655	0.748385	0.0579434	0.0756396	0.105876	0.204995	0.201932	0.195239	0.702544	0.773274	0.866792	0.130562	0.579111	1.07234
	Vitamin A	66.1846	65.7986	65.2039	72.6895	83.8894	46.0147	53.2143	48.8135	44.2761	74.9226	73.6054	72.1783	33.4652	39.9332	48.5623	81.6469	77.4635	71.1613	31.0235	20.9385	12.3767	90.8118	89.9267	88.7413	62.1852	65.6356	69.5448
	Thiamin	30.1837	28.7967	26.7257	49.7943	43.4119	32.9392	39.5886	45.9254	52.5871	69.7148	67.2744	64.6218	19.9572	25.2676	32.9565	34.8685	35.6061	36.5951	37.7502	43.4498	49.9038	59.0137	66.1057	73.9266	40.4813	45.0708	50.567
	Riboflavin	2.55529	2.48152	2.3712	0.677612	0.651046	0.601958	3.74485	3.82533	3.90856	12.2339	13.3857	14.6751	2.183	3.18708	4.96268	0.916697	0.704351	0.486354	0.328773	0.283496	0.240201	3.58155	4.00664	4.57009	2.90917	4.49903	7.1987
	Niacin	0.164888	0.224507	0.348894	0.678696	0.630095	0.558225	4.86415	7.55226	11.375	11.5881	12.5288	13.5757	0.268408	1.80472	4.58643	0.155264	0.221978	0.359918	4.51282	5.37296	6.4687	7.54637	8.36299	9.42983	2.58542	4.60316	8.42865
	Vitamin B6	19.8398	46.5025	56.3142	23.6987	23.6512	40.04	68.7062	72.2568	80.3324	76.4984	75.1717	80.2796	53.4768	62.2438	80.8836	19.5123	17.4867	32.1133	91.6708	89.7232	91.3585	59.9192	68.0172	84.1378	37.4371	49.8135	76.9687
	Folate	98.1649	99.1345	99.4893	98.669	97.9902	96.1902	94.6144	96.3987	97.7054	99.6529	98.3148	99.0085	92.755	95.5749	97.8335	91.0865	92.6657	94.4357	99.6505	99.8862	99.9727	98.1306	98.3038	98.4931	98.7724	99.5333	99.8693
	Vitamin B12	0.0025025	0.0025025	0.0025025	0.0025025	0.0025025	0.0025025	0.0196338	0.0299994	0.0446332	0.0025025	0.0025025	0.0025025	0.0025025	0.00277233	0.017283	0.0025025	0.0025025	0.0025025	0.0025025	0.0025025	0.0025025	0.0025025	0.0025025	0.0025025	0.0025025	0.0025025	0.00320492
	Vitamin C	98.2703	99.2477	99.8361	99.4308	98.9379	97.2792	95.6116	96.0387	96.4433	89.1499	87.5648	85.7312	98.9621	99.7593	99.9767	99.9975	99.9975	99.9975	99.9566	99.9868	99.9975	99.9975	99.9975	99.9975	99.9975	99.9975	99.9975
	Vitamin D	99.9975	99.9975	99.9975	99.9975	99.9975	99.9975	99.9975	99.9975	99.9975	99.9975	99.9975	99.9975	99.9975	99.9975	99.9975	99.9975	99.9975	99.9975	99.9975	99.9975	99.9975	99.9975	99.9975	99.9975	99.9975	99.9975	99.9975
	Vitamin E	94.5361	95.3893	96.4975	90.874	89.0656	85.4174	90.9996	94.2224	96.5305	98.4118	98.2018	97.9511	91.3347	95.5149	98.3453	88.0925	88.5766	89.2006	99.9121	99.9681	99.9891	93.556	93.8331	94.1535	92.2787	96.6248	98.9374

## Sheet: Table S7
Table S7. Percentage of dietary nutrients contributed by consumed dishes by subgroup-season and province.
The total number of diet records (DR) available for analysis are listed in each column heading. Shading is proportional to percentage contribution (white: 0%, blue: 25.7%).
Food group	Notes	Nutrient	Urban Male Summer (269 DR)	Urban Male Winter (230 DR)	Urban Female Summer (278 DR)	Urban Female Winter (246 DR)	Rural Male Summer (216 DR)	Rural Male Winter (200 DR)	Rural Female Summer (206 DR)	Rural Female Winter (193 DR)	Ulaanbaatar (219 DR)	Tuv (227 DR)	Bulgan (239 DR)	Khuvsgul (231)	Khovd (228)	Omnogobi (241	Sukhbaatar (227)	Dornod (226)
Airag	Fermented mares' milk also known outside Mongolia as kumis). This is separated from other alcoholic drinks due to its higher nutrient density.	Protein	1.72714	0.20433	0.70183	0.0908587	7.54442	0.30964	2.84715	0.60536	0.22531	7.99655	3.00383	0.521	0	1.93867	0.0578527	0.1418
		Avail. carbohydrates	1.05427	0.1008	0.4251	0.0340862	5.13264	0.3054	1.62553	0.41343	0.13904	5.39103	1.81898	0.31915	0	1.16477	0.0262528	0.0932396
		Total fat	0.91515	0.10506	0.34038	0.0504184	4.82461	0.16537	1.48642	0.35824	0.10936	5.06622	1.59613	0.25235	0	0.97648	0.0287024	0.066714
		Alcohol	31.3603	17.6363	32.357	9.24126	37.8039	14.5833	75.0254	50	20	49.9046	71.6954	10.9777	0	57.5892	8.82353	20.3655
		Fiber	0	0	0	0	0	0	0	0	0	0	0	0	0	0	0	0
		Phytic acid	0	0	0	0	0	0	0	0	0	0	0	0	0	0	0	0
		Water	1.99791	0.27838	0.56845	0.075811	7.67408	0.34408	3.07269	0.66173	0.29718	7.96596	3.67809	0.44885	0	1.94987	0.046068	0.18263
		Calcium	5.92394	1.57705	2.42889	0.34926	15.7245	1.18833	7.5711	2.23709	0.80738	17.7061	8.54259	1.61101	0	7.26556	0.22355	0.66111
		Copper	0.82169	0.080104	0.26288	0.03532	3.91886	0.11253	1.22044	0.24326	0.12117	4.01276	1.46983	0.20664	0	0.74635	0.0189459	0.0605121
		Iron	0.43211	0.0408754	0.15947	0.0142972	2.66163	0.0695569	0.65543	0.1191	0.0502905	2.57699	0.81962	0.11751	0	0.46257	0.0126381	0.0312126
		Magnesium	2.30899	0.31168	0.82262	0.10341	9.114	0.53061	3.64707	0.94482	0.29968	9.61062	3.82811	0.65354	0	2.86662	0.0764206	0.20628
		Manganese	0.18523	0.0159436	0.0872344	0.0077876	1.59313	0.0650796	0.32912	0.12712	0.0243169	1.61891	0.42845	0.0545941	0	0.25127	0.0044968	0.0213205
		Phosphorus	1.66769	0.20171	0.66594	0.0756988	7.04329	0.26777	2.54903	0.51491	0.23315	7.36079	2.92387	0.45734	0	1.65805	0.0443276	0.12424
		Potassium	1.67307	0.16833	0.61501	0.0784595	7.29427	0.3112	2.66592	0.57128	0.23571	7.79614	2.90618	0.47156	0	1.67391	0.050616	0.11516
		Zinc	0.33473	0.0286656	0.12671	0.0208486	2.5394	0.0522621	0.60228	0.12288	0.0367273	2.54054	0.73221	0.0973147	0	0.35725	0.0092119	0.0200554
		Vitamin A	0	0	0	0	0	0	0	0	0	0	0	0	0	0	0	0
		Thiamin	2.76013	0.40072	1.12691	0.18541	10.4095	0.53813	4.2272	1.15918	0.41589	10.618	4.60179	0.89089	0	3.36784	0.11512	0.28419
		Riboflavin	0.41618	0.0380705	0.15414	0.0157684	2.27024	0.0544787	0.58821	0.10451	0.0529194	2.29922	0.7891	0.094427	0	0.32506	0.0076786	0.0232888
		Niacin	0.21617	0.018492	0.080377	0.0117995	1.58636	0.03175	0.39222	0.0780583	0.0240606	1.56097	0.47576	0.062029	0	0.24766	0.0079628	0.0142551
		Pantothenic acid	0.96478	0.0905111	0.36094	0.0375917	4.65309	0.14745	1.39499	0.30087	0.13041	4.98014	1.62895	0.24025	0	0.89068	0.0239027	0.0619494
		Vitamin B6	0	0	0	0	0	0	0	0	0	0	0	0	0	0	0	0
		Folate	1.07814	0.13671	0.44339	0.10909	5.83888	0.26438	2.00536	0.83616	0.16117	5.75486	2.20911	0.36999	0	1.5789	0.0557814	0.10975
		Vitamin B12	0	0	0	0	0	0	0	0	0	0	0	0	0	0	0	0
		Vitamin C	1.73738	0.0955573	0.37001	0.13836	8.33273	0.53728	2.81875	1.31613	0.28743	7.45823	2.63891	0.61398	0	3.5515	0.0484739	0.29081
		Vitamin D	3.34922	0.6562	1.69514	0.11052	10.3316	0.66538	4.09826	1.17341	0.42511	11.6381	6.62741	0.86406	0	3.3604	0.12825	0.24813
		Vitamin E	0.52211	0.0287802	0.18386	0.0177384	2.55632	0.0803497	0.66416	0.16015	0.0861078	2.53674	0.88643	0.0965459	0	0.48751	0.0065384	0.0340589
Beer, wine, and spirits	The two most important spirits are vodka and distilled kefir (known locally as nermal). Beer is also very common and like vodka is usually produced domestically.	Protein	0.246079	0.536297	0.149828	0.140283	0.21579	0.23255	0.0741615	0.0123899	0.0737631	0.2189	0.0226716	0.510893	0.1723	0.0415774	0.174725	0.42073
		Avail. carbohydrates	0.932856	1.33518	0.323801	0.356327	1.06293	0.75366	0.2588	0.0538422	0.285118	0.959649	0.0889083	1.54061	0.50892	0.195885	0.494831	1.14695
		Total fat	0	0	0	0	0	0	0	0	0	0	0	0	0	0	0	0
		Alcohol	68.6397	82.3637	67.643	90.7587	62.1961	85.4167	24.9746	50	80	50.0954	28.3046	89.0223	100	42.4108	91.1765	79.6345
		Fiber	0	0	0	0	0	0	0	0	0	0	0	0	0	0	0	0
		Phytic acid	0	0	0	0	0	0	0	0	0	0	0	0	0	0	0	0
		Water	2.55978	2.67888	0.80219	0.83916	3.11081	1.68755	0.448958	0.100506	0.567636	2.78443	0.41771	3.31657	1.09384	1.15736	1.33653	2.2621
		Calcium	0.622959	0.988003	0.27607	0.34056	0.30849	0.354237	0.13495	0.0144025	0.216314	0.508394	0.0511661	1.06844	0.36398	0.107697	0.220316	0.62467
		Copper	0.42249	0.48749	0.131737	0.140278	0.55465	0.30844	0.0592545	0.0189537	0.0574572	0.47454	0.0887914	0.60233	0.185702	0.243633	0.261211	0.324096
		Iron	0.130377	0.20497	0.116381	0.234537	0.142669	0.0715706	0.0287879	0.007258	0.0478844	0.137716	0.0168274	0.39428	0.0606661	0.0792418	0.0909487	0.133172
		Magnesium	1.15933	1.77446	0.576195	0.64004	1.10979	0.905767	0.35233	0.0406862	0.364731	1.05195	0.10187	2.17735	0.69764	0.288531	0.659706	1.44559
		Manganese	0.205737	0.390216	0.139006	0.268159	0.27795	0.15239	0.0465203	0.0052198	0.0607323	0.251418	0.0196953	0.51271	0.0907685	0.109142	0.154903	0.32336
		Phosphorus	0.84556	1.20387	0.398821	0.42045	0.85688	0.561598	0.186202	0.0415712	0.210344	0.79834	0.115141	1.43162	0.431872	0.31495	0.49837	0.92304
		Potassium	0.743881	1.18481	0.400001	0.51759	0.660323	0.49284	0.186163	0.0217639	0.208748	0.635542	0.0594617	1.51807	0.39562	0.173161	0.415229	0.959035
		Zinc	0.0515362	0.109636	0.0526505	0.0776737	0.0459124	0.0392057	0.0089016	0.0016521	0.0152268	0.0467817	0.0032163	0.153668	0.0243166	0.0278952	0.0468722	0.0811792
		Vitamin A	0	0	0	0	0	0	0	0	0	0	0	0	0	0	0	0
		Thiamin	0.64609	0.74359	0.254829	0.25753	0.9584	0.55808	0.122851	0.0539526	0.162463	0.76602	0.196905	0.87247	0.317793	0.300038	0.54112	0.518681
		Riboflavin	1.10946	1.38636	0.453603	0.53704	1.18338	0.69156	0.221484	0.0541524	0.23798	1.21586	0.189663	1.72732	0.632146	0.34656	0.52827	1.00999
		Niacin	1.2168	1.89364	0.535856	0.67783	1.36891	1.14868	0.28532	0.10605	0.354865	1.40141	0.13398	2.32569	0.82796	0.247963	0.665129	1.40003
		Pantothenic acid	0.456855	0.845547	0.237232	0.204716	0.43052	0.37185	0.11838	0.0181895	0.111972	0.453589	0.0405905	0.860085	0.29724	0.0752236	0.268735	0.66314
		Vitamin B6	1.83794	2.38131	0.86091	0.99927	3.20013	1.59554	0.60496	0.0872246	0.526278	2.60822	0.21567	3.28557	1.38398	0.595893	0.932847	2.18274
		Folate	2.07853	2.94994	0.748685	0.723438	2.20358	1.7825	0.50056	0.13712	0.604526	2.20947	0.1807	3.47899	1.03288	0.566845	1.31761	2.15357
		Vitamin B12	0	0	0	0	0	0	0	0	0	0	0	0	0	0	0	0
		Vitamin C	0	0	0	0	0	0	0	0	0	0	0	0	0	0	0	0
		Vitamin D	0	0	0	0	0	0	0	0	0	0	0	0	0	0	0	0
		Vitamin E	0	0	0	0	0	0	0	0	0	0	0	0	0	0	0	0
Biscuits, cookies, and doughnuts	This group consists of flour products consumed primarily as snacks instead of ingredients or accompaniments. The most important are buuv (a divese category of baked wheat flour cookies and biscuits) and boortsog (wheat flour doughnuts).	Protein	2.77061	3.41833	4.41072	6.28364	4.11954	7.77513	7.14505	7.2699	2.93522	4.45865	7.4009	4.58977	9.15197	5.07532	3.54407	4.38804
		Avail. carbohydrates	10.033	12.8795	16.8084	19.6252	16.0099	25.805	23.8599	24.5676	12.2393	15.1884	23.1565	15.2762	28.6432	21.8679	14.4045	15.4379
		Total fat	8.97042	11.1217	14.0667	18.0793	13.2545	23.7194	20.3117	24.6664	9.39194	13.8786	20.3289	13.5547	26.4849	17.6874	13.6742	14.2093
		Alcohol	0	0	0	0	0	0	0	0	0	0	0	0	0	0	0	0
		Fiber	6.23316	8.18951	11.053	12.4406	12.9273	22.0259	18.8362	21.5521	7.11711	11.7349	15.195	10.8161	27.7888	16.3491	9.63115	10.7596
		Phytic acid	9.54154	12.0021	16.5461	18.8088	16.3208	25.9617	23.5515	24.7209	10.8188	15.9826	22.004	15.9566	30.0591	20.5489	13.1801	15.1016
		Water	0.22168	0.323615	0.35391	0.532786	0.430329	0.99315	0.659448	0.970035	0.289666	0.464287	0.611025	0.363613	1.27259	0.563352	0.285403	0.353498
		Calcium	3.19659	5.28299	4.9079	7.09536	2.79964	8.47047	5.29554	7.78977	4.7499	4.47239	7.92691	4.97745	8.44695	5.52113	3.56397	3.59994
		Copper	4.95114	6.35677	7.43148	9.61973	5.80965	9.89615	9.21607	8.90232	6.01198	7.16068	11.078	6.86459	9.22329	7.92307	6.1421	6.67891
		Iron	4.1389	5.56615	7.36414	9.85608	8.91956	14.2832	12.0964	15.15	5.27963	7.36364	10.0692	7.10979	23.4929	9.30753	5.21117	6.58923
		Magnesium	2.58498	3.26218	4.46703	5.58349	4.12202	7.49704	7.09474	6.86877	3.07213	4.11003	6.27621	4.0111	9.36957	6.0667	3.57939	3.81783
		Manganese	3.72379	4.7771	6.45027	8.59558	8.33868	11.7178	11.8321	10.8045	4.67211	7.07919	9.78716	5.92139	14.8622	10.2088	5.39037	6.99814
		Phosphorus	5.76421	7.12938	8.68982	11.7067	8.97989	16.9357	13.1964	17.4667	5.92355	8.99143	13.8359	8.95002	22.1527	10.519	7.24287	8.20842
		Potassium	2.31176	2.82699	3.81523	4.72311	3.61279	6.23507	6.05415	5.69261	2.48423	3.73987	5.70485	3.61225	7.39797	4.58468	3.13763	3.45829
		Zinc	1.65038	2.04216	2.77188	3.91258	2.80249	5.672	4.72014	5.31196	1.79484	3.14658	4.30514	2.75805	7.14297	3.25471	2.27622	2.93864
		Vitamin A	9.22479	13.2243	13.2606	16.0006	10.3853	15.1644	15.6447	15.9336	10.4177	13.2427	20.4451	13.6775	8.66362	14.8864	13.5834	12.6504
		Thiamin	7.41085	9.60778	10.7533	16.2195	11.1935	22.8945	16.1979	23.8745	8.43402	11.4083	17.8502	11.103	29.7939	13.7091	9.4871	10.335
		Riboflavin	3.6751	4.8799	4.8397	8.4487	4.90572	9.92144	6.80354	9.93122	4.68037	5.6792	8.84371	4.97361	12.0988	6.33603	4.04834	4.68281
		Niacin	2.75987	3.85554	4.1993	7.21832	5.57812	10.6378	8.02077	11.0148	3.29213	5.17848	7.36601	4.88981	15.9494	5.71074	3.47429	4.69727
		Pantothenic acid	3.34506	4.15108	4.91105	6.75184	4.32293	7.54501	7.16991	6.50432	3.53002	5.03809	8.40645	5.07143	6.84005	5.94851	4.14679	4.57121
		Vitamin B6	3.37349	3.65449	6.12606	6.18008	5.5864	7.67336	8.99038	6.80148	3.74783	5.45343	8.24945	5.2675	8.09235	7.58288	4.57208	4.44484
		Folate	7.92273	10.0744	11.6264	16.1081	17.0523	29.0864	22.1467	31.7187	8.02836	14.12	17.2319	13.9111	39.1866	18.0462	13.3961	14.0319
		Vitamin B12	0.32801	0.584276	0.64432	1.66392	0.77156	1.70407	1.15162	1.85172	0.72866	0.75477	0.753985	0.89895	2.86194	1.11918	0.425413	0.578217
		Vitamin C	1.49847	2.51549	3.06056	3.0567	4.79053	10.9729	7.51844	12.2241	1.36741	3.98226	4.06341	4.76979	17.6443	4.89186	2.60475	3.106
		Vitamin D	9.004	12.1071	13.4595	16.3996	8.25531	13.2117	14.4965	13.1261	10.3259	11.2431	19.0829	13.3186	6.2436	14.5812	12.1462	12.1086
		Vitamin E	9.75787	11.946	16.0877	18.7442	16.6965	26.8723	24.5074	27.4938	9.5549	16.3497	23.0123	15.4255	34.192	19.3158	14.5089	14.9257
Bread eaten with or without toppings	Bread is typically made of refined wheat flour and is frequently consumed with cold cuts, raw or preserved vegetables, dairy products, eggs, and jam, or as an accompaniment to other dishes.	Protein	6.12414	4.95321	7.16746	5.56103	5.70695	2.5037	6.45477	2.42919	6.80996	4.98314	2.95391	6.98417	4.11542	4.04721	5.49963	7.63245
		Avail. carbohydrates	15.569	12.0723	15.7903	13.3624	16.9644	6.70035	16.1216	6.93346	15.9739	12.0135	7.44776	17.7126	10.6445	9.53797	15.5825	18.8796
		Total fat	8.70803	7.47463	10.3128	7.7118	10.6186	3.98345	10.1444	3.3951	9.25468	6.81005	3.99711	11.8022	5.58143	6.44552	8.83695	11.8011
		Alcohol	0	0	0	0	0	0	0	0	0	0	0	0	0	0	0	0
		Fiber	18.2633	14.3375	18.2177	15.1841	21.4841	8.60537	20.9723	8.80402	17.9377	15.1318	9.03223	22.1274	12.578	11.2846	19.018	22.9463
		Phytic acid	11.0995	8.94505	11.7108	9.48975	12.8838	5.046	13.1162	5.01396	10.6762	9.87712	6.21336	13.4292	8.45097	6.98063	10.759	13.8276
		Water	1.61501	1.50507	1.60605	1.33626	1.61924	0.59723	1.64021	0.62146	2.15617	1.42004	1.00382	1.74807	0.79106	1.01961	1.25755	1.72787
		Calcium	16.0775	14.4721	15.8251	12.6428	11.2869	7.09319	9.97279	7.61098	18.3585	9.71284	7.37706	18.6795	7.56914	8.768	12.0992	17.4696
		Copper	10.768	8.16741	11.5521	9.21051	8.79477	4.59706	8.88896	4.80288	11.7396	7.58658	4.88891	12.3351	6.28471	6.45609	9.19992	12.2712
		Iron	15.5943	10.7778	17.773	12.8245	15.3231	5.86732	16.5008	6.7862	16.2403	12.2473	7.32488	17.9517	9.58466	9.75181	14.3207	19.0986
		Magnesium	7.16192	5.53016	7.96445	6.32835	7.29738	3.07118	8.01823	3.13125	7.85366	5.80129	3.44936	8.0457	4.97739	5.14414	6.45886	8.84992
		Manganese	12.4523	8.82411	13.5682	10.8627	16.1609	5.66896	17.1259	5.97503	12.7845	11.0472	6.42427	14.9115	9.75029	8.47272	13.4082	16.7982
		Phosphorus	7.67992	6.36617	8.63711	6.63174	6.44433	2.73953	6.68685	2.83359	9.1903	5.98288	3.53599	8.24947	4.22309	4.92948	6.24557	8.47455
		Potassium	4.69298	3.75546	5.31497	4.22215	4.75982	1.82369	5.0899	1.75241	5.67689	3.89059	2.17363	5.13231	3.08512	3.20152	4.13721	5.81414
		Zinc	4.33382	3.53362	5.41103	4.02599	4.04401	1.94763	4.91114	1.79656	5.05393	3.91824	2.12917	4.5749	2.97599	2.96303	4.1145	5.83582
		Vitamin A	9.20187	8.62199	10.5592	7.33152	9.65087	3.22817	8.55763	1.92266	9.6878	6.41023	3.35526	12.9228	4.35257	5.81271	8.19064	11.3836
		Thiamin	24.8673	19.1717	26.6343	20.7823	23.7327	11.6447	23.6086	12.4496	26.055	18.7725	11.4794	29.7431	14.3957	14.4416	23.9797	30.73
		Riboflavin	13.5903	10.8318	14.402	11.4249	10.7921	5.23878	10.3716	5.77215	15.6615	10.1616	5.88672	14.5622	6.86381	8.09627	11.0949	14.7442
		Niacin	13.4829	9.92901	16.2691	11.935	13.5817	6.18438	15.2737	7.45487	14.1106	11.254	6.57939	16.7457	8.87644	8.66929	13.7094	18.1416
		Pantothenic acid	7.88438	6.51556	8.48889	7.09237	7.39088	3.07734	7.64319	3.14903	8.99724	5.93315	3.79648	8.94243	5.12242	4.85936	6.80361	9.24348
		Vitamin B6	6.33656	5.01723	7.42698	5.88975	5.62958	2.1818	6.32933	2.65379	7.3486	5.53718	2.43758	7.01431	3.71397	4.90967	5.20211	7.53306
		Folate	14.936	11.6643	16.3651	13.058	15.3527	7.06016	17.0623	7.4506	16.1713	13.4595	6.48135	16.0292	9.01682	10.134	16.1578	19.3178
		Vitamin B12	1.84482	2.58093	2.9311	1.95818	0.72171	0.24416	0.75246	0.10673	3.4722	1.51127	0.27783	0.8513	0.228209	2.02838	1.92833	1.55708
		Vitamin C	3.9287	2.2057	3.86246	4.07835	1.42408	0.27744	2.45841	1.74281	3.22134	2.30544	0.87147	1.55245	2.46793	2.14546	5.80144	4.66676
		Vitamin D	8.96113	10.495	11.0791	9.70827	9.89027	4.18809	8.91875	2.88819	12.7549	6.99385	3.66011	13.6294	3.15435	7.85563	9.1364	11.2876
		Vitamin E	8.18331	6.04882	9.2134	7.21665	9.79114	2.95855	8.88616	2.54495	8.51941	6.14524	3.3182	10.6845	6.18543	5.49146	7.04928	10.4222
Dairy products (excluding milk) and eggs	An enormous variety of butter, cream, cheese, curd, yogurt, whey, and their products, byproducts, and intermediates are consumed in Mongolia, sometimes differentiated further according to animal of origin (sheep, cows, yaks, goats, or camel).	Protein	5.64848	2.49113	9.49505	8.05596	5.91814	3.45197	10.0147	4.62479	7.56146	6.35219	5.65275	4.36148	7.56555	9.13811	3.54942	6.71633
		Avail. carbohydrates	1.13457	2.10255	2.37464	2.68805	2.24968	2.01117	3.14872	2.93968	2.88818	1.90201	2.90135	3.47391	2.72585	1.57798	1.10033	2.31197
		Total fat	5.44979	2.58887	8.60986	7.05718	6.57809	4.10344	10.0386	5.05709	6.97803	6.66948	5.18986	5.21227	7.38628	8.34249	3.77699	6.36254
		Alcohol	0	0	0	0	0	0	0	0	0	0	0	0	0	0	0	0
		Fiber	0.193246	0.862028	0.336393	0.97879	0.468731	1.49915	0.84289	1.79774	0.47472	0.893255	1.35076	1.15593	0.86816	0.22138	0.402614	0.766583
		Phytic acid	0.239851	1.05055	0.477504	1.33233	0.637732	1.43015	1.2437	2.06695	0.893962	1.16503	1.34592	1.30528	0.851938	0.586372	0.350322	1.12588
		Water	1.60548	1.80977	2.81767	2.93288	1.7563	1.01635	2.50282	1.94499	2.47668	1.7494	2.82359	2.93851	2.11791	1.98187	1.03186	1.59901
		Calcium	8.08699	4.22597	12.7506	10.2578	6.60713	2.90888	9.21241	4.50169	10.4422	6.2382	7.84084	8.46103	9.90954	9.67113	3.11042	6.63981
		Copper	1.29248	1.09416	2.62529	2.21211	1.22062	0.992475	2.41189	1.72328	2.14468	2.13998	1.63332	1.69747	2.01918	1.66705	0.779977	1.41724
		Iron	1.40358	0.676342	2.28009	1.94781	1.0935	0.595668	2.50222	1.04728	1.57264	1.697	2.38423	1.05264	1.39247	1.66983	0.507436	1.24927
		Magnesium	3.24702	1.86448	5.50618	4.64649	4.15578	2.43106	6.57478	3.45933	4.40723	4.05697	3.40706	2.84189	5.11921	6.04822	2.28928	4.11905
		Manganese	0.471779	0.545555	0.731519	0.985343	0.673443	1.14047	1.88783	1.4531	0.778735	1.14967	1.64386	0.787121	0.828652	0.669029	0.359585	1.11545
		Phosphorus	5.13219	2.22664	9.10091	6.80125	4.88669	1.67035	7.60997	2.48164	6.91233	4.88446	5.43955	5.56919	5.56729	6.36518	2.41187	4.99151
		Potassium	5.20641	2.55634	8.7055	6.69896	6.55592	3.69965	9.73941	4.85274	6.95847	6.01617	4.76612	4.06029	7.87468	9.03461	3.61849	6.571
		Zinc	2.26511	1.01118	4.2506	3.22781	2.6281	0.895453	4.84159	1.45435	2.99783	2.52103	3.04658	2.74644	3.00489	3.03702	1.22916	2.76525
		Vitamin A	12.4218	7.72187	18.4251	15.4635	12.5572	9.87915	17.8261	12.6227	15.2428	14.0519	12.4544	10.717	18.9498	19.7405	5.8964	11.3625
		Thiamin	2.60696	1.42504	4.50121	3.68422	3.02026	1.24298	4.7645	1.85577	3.62949	3.08016	3.69761	2.68619	3.56159	3.30584	1.27622	2.6946
		Riboflavin	5.68055	2.41087	10.2557	6.92317	4.69398	1.14626	7.11373	1.65293	7.06008	4.69796	6.98478	5.9711	5.80667	6.01572	1.90784	4.71836
		Niacin	0.454065	0.297568	1.08301	0.864109	0.770484	0.373538	2.13908	0.742281	0.780623	1.16196	1.01769	0.702219	0.900866	0.785973	0.388254	0.799487
		Pantothenic acid	6.43343	3.7421	11.1311	9.3647	6.75883	4.25616	9.75196	5.41395	8.67164	7.07401	7.34716	5.0405	8.979	10.3715	3.73263	7.17529
		Vitamin B6	4.14085	2.26944	7.22334	5.408	5.07223	2.35285	7.34202	3.38771	4.94379	4.43534	4.63815	3.12905	5.78572	7.79104	2.51314	4.56238
		Folate	4.21918	2.39581	6.86327	6.06471	4.33984	1.30016	6.30793	1.65533	5.12634	3.34307	6.29721	4.56019	3.08742	5.77505	2.03995	4.62845
		Vitamin B12	4.23143	2.334	8.78155	6.64708	4.89536	2.44657	8.01924	3.23854	5.9913	4.90114	5.49297	3.81837	6.60984	7.67083	2.49293	5.08233
		Vitamin C	2.20042	1.54225	4.06288	3.10516	4.12884	0.80203	7.28518	1.85304	2.51743	2.98084	2.68304	5.3518	3.22172	4.48816	1.34228	3.3069
		Vitamin D	10.1298	7.99579	17.6107	15.562	8.4489	7.66716	11.516	11.2275	13.9953	10.1084	13.0415	8.85912	15.799	14.6882	5.36276	9.52353
		Vitamin E	4.08476	2.11033	6.04638	5.4837	4.38882	2.33675	6.25595	2.69773	4.59368	4.10807	4.89441	3.74301	4.24792	5.92987	2.32445	4.119
Dumplings (excluding those eaten in soups or stews)	Dumplings typically consist of red meat encased in wheat flour dough, and include buuz (steamed dumplings), khuushuur and piroshkhii (deep fried dumplings), and bansh (boiled dumplings).	Protein	13.7608	23.4058	13.4606	21.334	9.62847	25.5676	7.4665	25.5987	12.382	16.6933	19.0152	20.3958	16.8623	14.9223	18.3314	14.6673
		Avail. carbohydrates	11.5938	18.4228	10.0647	14.3155	7.72533	21.8009	5.71501	18.8877	9.59206	14.1845	15.2456	13.9441	12.1672	13.058	14.5822	10.3939
		Total fat	11.3221	18.8185	10.333	15.5737	6.87313	17.6881	4.84552	16.1161	9.97793	12.2623	15.5571	15.3257	11.7086	10.9722	11.6217	10.236
		Alcohol	0	0	0	0	0	0	0	0	0	0	0	0	0	0	0	0
		Fiber	11.3186	18.5787	9.71041	14.8581	8.81957	22.8454	6.41284	20.2398	9.88446	15.0903	14.9405	14.4177	12.2311	13.3852	16.0269	10.86
		Phytic acid	12.9839	18.8496	11.3615	15.834	8.76602	21.742	6.26725	18.7683	10.8907	15.5859	15.3575	15.7466	12.7953	13.1885	15.2018	11.4153
		Water	2.61655	4.64357	1.96324	3.67188	1.31617	5.65609	1.19672	4.87052	2.49641	3.59208	3.5883	3.26899	2.70579	2.98085	3.41664	2.27153
		Calcium	5.16286	9.53067	4.02816	6.37152	2.11704	9.26627	1.55396	8.14221	4.65316	5.80918	8.74678	6.19412	5.31778	4.58056	5.05911	3.2946
		Copper	8.8946	14.6702	7.51192	11.5945	5.46363	16.2276	4.10838	15.1725	7.60065	10.9273	11.3395	11.0536	10.1867	10.0507	10.7421	7.36164
		Iron	12.9205	22.6401	12.7249	20.2408	9.70966	25.0375	7.41295	24.6969	11.8758	16.8835	17.7754	18.5316	14.7958	15.217	19.5261	14.1367
		Magnesium	12.6849	20.4144	11.3872	18.3031	8.52433	23.3929	6.7436	21.7587	11.1544	14.6538	17.3307	16.9924	14.2932	13.729	16.3588	12.7121
		Manganese	12.7061	19.0578	11.5755	17.788	10.4228	24.2482	7.67918	21.814	10.9846	17.2051	14.9922	15.7448	13.2903	16.1333	17.9359	13.5638
		Phosphorus	10.9889	19.0074	9.96704	16.3934	6.86069	19.7727	5.33482	19.0201	9.80742	12.9212	14.7963	15.7592	11.7533	11.7222	14.5283	10.9973
		Potassium	11.4214	18.7037	9.9614	16.5099	7.7794	21.5071	6.13753	19.8835	9.63765	13.2673	15.2181	15.6825	13.3494	12.3024	14.7414	11.865
		Zinc	14.3679	22.736	14.0484	21.9775	10.2542	25.225	7.95448	24.6458	12.5574	17.5404	19.2011	20.6156	17.4116	15.1089	17.4253	15.209
		Vitamin A	1.05717	2.1897	0.76864	1.16454	0.64768	0.4173	0.20637	1.03238	1.57574	0.77446	1.28273	1.68418	0.95226	0.47857	0.47124	0.43762
		Thiamin	6.91746	13.9034	5.87314	10.3739	4.22721	14.6838	3.41141	13.4514	6.45848	8.82558	10.0685	9.12519	7.55264	8.6463	10.7307	7.04455
		Riboflavin	8.73467	15.2357	7.30487	12.3202	5.0874	16.102	4.01687	15.3816	7.88226	11.0978	12.1215	11.047	9.27924	10.0048	10.6706	7.81567
		Niacin	12.2184	21.2267	12.7351	19.9643	9.29037	24.1527	7.26233	23.8426	11.3874	16.2526	17.7896	18.2097	15.104	14.2238	17.9077	13.2969
		Pantothenic acid	11.6807	20.2197	10.5655	17.3028	7.91117	23.0512	6.07726	22.0653	10.1063	14.6425	16.8534	16.6449	14.5404	12.7933	15.2341	11.704
		Vitamin B6	7.93133	16.9625	7.28155	15.0182	6.50401	21.4394	5.3248	21.4893	8.16857	11.2284	14.1786	14.1931	11.7343	8.80788	15.6153	11.0867
		Folate	7.82679	13.1315	7.14969	11.1557	5.69034	13.6369	4.30508	12.3173	7.63345	9.72766	9.44667	10.6722	6.59347	8.18392	11.3823	8.46663
		Vitamin B12	12.964	23.1289	13.5754	22.5337	9.84532	25.8775	7.96003	27.2085	11.9855	17.1513	19.6848	21.0879	16.6685	14.7891	19.0842	15.3487
		Vitamin C	4.10765	11.2181	3.45993	8.82312	4.97025	15.2348	4.30887	13.5972	4.26813	7.88145	7.40963	9.85998	6.38448	6.13878	11.4963	6.68539
		Vitamin D	6.24952	11.1165	5.94699	8.17115	2.90809	10.2259	2.04674	11.7225	5.1812	7.19949	10.6628	8.94944	8.12123	6.34942	5.76254	3.6886
		Vitamin E	8.36249	16.7594	6.88493	12.4895	6.05043	17.0648	4.51514	16.0337	6.97842	10.4956	11.8693	12.1225	9.49925	9.66715	13.3959	9.27669
Juice and sugar-sweetened beverages	Sodas and energy drinks are common. Most juices (except raisin juice) are usually commercially produced and contain added sugar.	Protein	0.132717	0.302645	0.220596	0.321825	0.0220111	0.0685693	0.0578974	0.0164071	0.201492	0.149661	0.0546163	0.221133	0.150412	0.138605	0.174983	0.12617
		Avail. carbohydrates	7.22524	3.82511	3.94681	2.44796	1.65321	0.54273	1.65737	0.50688	4.62287	2.93168	2.13009	4.37675	2.56	3.8486	2.14251	2.05206
		Total fat	0.121517	0.726953	0.145139	0.949478	0.0312018	0.131142	0.0177429	0.00450075	0.644803	0.0547871	0.0230272	0.377229	0.33219	0.249001	0.333267	0.0453976
		Alcohol	0	0	0	0	0	0	0	0	0	0	0	0	0	0	0	0
		Fiber	0.48449	0.42703	0.4977	0.50782	0.12544	0.0153913	0.11613	0.11987	0.36564	0.16685	0.48081	0.75262	0.43064	0.22719	0.26996	0.16657
		Phytic acid	0	0	0	0	0	0	0	0	0	0	0	0	0	0	0	0
		Water	6.68482	4.43831	3.24263	2.38166	1.20641	0.49424	1.59315	0.57846	5.007	2.60555	2.07641	3.60092	2.01296	3.83474	1.94772	1.90024
		Calcium	1.9548	2.39054	1.47293	1.78141	0.315204	0.321443	0.38242	0.148653	2.2534	0.68399	0.73326	1.5001	1.40128	1.11187	0.96893	0.74267
		Copper	1.52681	2.35758	1.66683	2.40065	0.34506	0.560504	0.53713	0.207777	2.2935	1.19059	0.62651	1.68108	1.60618	0.94298	0.974652	0.946367
		Iron	1.37353	1.39726	1.35131	1.2017	0.29702	0.275004	0.49595	0.0965994	1.25569	0.95013	0.96281	1.32478	0.797399	0.91687	0.75451	0.6657
		Magnesium	1.26028	1.92859	1.7091	2.3328	0.316967	0.445999	0.5461	0.161264	1.65541	0.781274	0.423212	1.75633	1.52664	1.2257	1.05965	0.840645
		Manganese	4.11077	3.52395	3.09708	3.37314	0.70227	0.74697	1.3053	0.330345	3.53198	1.97727	1.13954	3.86041	2.74866	2.2715	1.84765	1.44017
		Phosphorus	2.02824	1.06948	0.90056	0.60889	0.18099	0.151111	0.35674	0.0602861	1.11106	0.84271	0.60518	1.02178	0.49945	0.86936	0.55725	0.63964
		Potassium	1.47576	1.75642	1.90272	1.7098	0.388062	0.379945	0.6785	0.145911	1.39912	1.04943	0.55602	1.48195	1.27443	1.10633	1.19904	1.04069
		Zinc	0.33363	0.46614	0.413169	0.431846	0.0994884	0.0900536	0.123365	0.0308699	0.44265	0.28636	0.129198	0.36951	0.190064	0.22458	0.261862	0.265717
		Vitamin A	0.59136	3.73422	0.83526	4.01675	0.0387314	0.59475	0.35159	0.10171	2.79681	0.55487	0.59024	1.55415	2.12711	0.96621	1.08338	0.56504
		Thiamin	4.51001	3.1245	4.76201	2.41573	0.70123	0.531079	1.76629	0.526793	2.93836	1.79315	2.17791	6.33716	3.2868	1.74621	1.17671	1.79469
		Riboflavin	3.91899	3.53416	3.92757	2.87685	0.64389	0.501126	1.23052	0.38796	3.05235	1.60761	1.70184	5.58583	3.0642	1.5625	1.20053	1.60389
		Niacin	1.21655	1.03278	0.948071	1.32444	0.0404324	0.173669	0.839058	0.387234	0.672917	0.91823	0.203582	1.94833	0.657415	0.61562	0.93695	0.30707
		Pantothenic acid	0.64487	0.90735	0.696109	0.98942	0.09538	0.146862	0.216289	0.0720239	0.541342	0.57905	0.404912	0.62672	0.52387	0.60835	0.62679	0.32246
		Vitamin B6	2.98209	2.83836	3.35506	3.23268	0.36364	0.554871	1.94636	0.473985	1.91232	2.3498	1.11317	3.80453	2.72392	2.11258	1.99826	1.21249
		Folate	0.99769	1.55516	1.51048	1.83144	0.0991442	0.58354	0.87762	0.246086	1.82186	0.866269	0.89956	1.2541	0.994867	1.00789	0.82424	0.71661
		Vitamin B12	0.27979	0.0849142	0.0465369	0.34107	0	0	0	0	0.11507	0.13826	0	0	0.0522121	0.234	0.21748	0
		Vitamin C	8.22052	8.97805	10.496	8.47851	1.87924	2.60893	3.97587	0.881769	8.43185	4.07809	3.33806	11.1605	8.18497	5.13748	4.27461	6.0784
		Vitamin D	0	0	0	0	0	0	0	0	0	0	0	0	0	0	0	0
		Vitamin E	0.468422	1.67135	1.16395	2.38472	0.0866244	0.416311	0.5124	0.0936525	1.69382	0.810631	0.150831	0.95536	0.938011	0.854065	0.93632	0.66089
Milk (excluding airag), milk tea, and milk tea soups	Most milk is consumed as part of milk tea (made of milk, water, herbal tea, and salt) to which various other ingredients are sometimes added (such as rice, butter, noodles, meat, or dumplings) to make a milky soup.	Protein	4.44146	4.63705	6.44553	5.99672	12.2351	8.52091	14.709	9.8512	4.05414	6.98986	5.23685	7.24534	8.2492	9.73923	12.6825	10.8783
		Avail. carbohydrates	3.83892	4.18359	5.03088	4.80742	12.3596	8.1031	13.4766	9.74047	3.96883	6.47448	4.95041	5.1308	5.88825	8.25692	13.3832	10.9918
		Total fat	5.04713	5.73932	6.38199	6.35874	13.7972	10.9316	15.5073	12.3382	4.56384	8.43327	5.52251	7.64173	7.67829	9.66084	16.3362	13.3221
		Alcohol	0	0	0	0	0	0	0	0	0	0	0	0	0	0	0	0
		Fiber	1.40696	1.52491	1.85136	1.5222	4.33783	1.95762	4.50033	3.47741	1.55254	2.35793	2.08512	1.26407	1.01628	3.39829	5.22124	3.33033
		Phytic acid	4.11705	3.67413	4.54591	4.79648	12.1889	6.50882	11.6099	9.27939	3.50084	5.54271	4.11472	2.61719	2.52527	9.40656	16.0037	11.1299
		Water	19.377	21.4105	24.5595	27.3209	52.3737	46.8378	62.1516	47.6957	19.376	34.757	24.2328	34.5916	39.6864	35.528	49.9684	48.1491
		Calcium	21.8746	27.4204	25.7599	31.4256	46.6346	50.2148	53.6739	49.1805	21.4971	32.474	27.34	33.752	42.2888	34.4825	53.7008	46.0021
		Copper	9.2403	10.3814	11.8049	12.6376	25.0984	20.8265	28.7218	23.0176	8.78924	16.8727	11.5577	16.355	19.09	16.7448	23.1059	22.6856
		Iron	2.16351	2.15746	2.96857	2.56317	5.68483	3.19537	6.37667	3.93304	2.19698	3.59869	2.70079	2.64317	2.37351	5.69846	5.41684	4.25109
		Magnesium	6.77086	6.89798	9.4595	9.01813	21.2525	15.3796	25.4468	16.0462	6.23173	11.4037	8.0346	11.7202	14.147	15.544	20.0349	18.631
		Manganese	2.07011	1.92649	2.65504	2.33404	7.16123	3.74033	7.20703	5.77441	1.91338	3.68042	2.34151	1.86222	2.0965	5.27933	8.97472	5.68128
		Phosphorus	8.98089	9.43863	12.2707	11.9884	23.0899	17.2751	26.5926	18.2789	8.67475	14.3155	10.4324	14.054	14.5272	15.9444	24.2524	21.5107
		Potassium	6.67548	6.59098	9.41636	8.54421	19.5822	13.8271	23.2044	14.5674	6.07943	11.1096	7.31181	11.1429	12.999	13.3303	19.4186	17.4847
		Zinc	4.63477	4.79767	6.73599	6.50071	13.2774	9.56158	16.4515	11.6788	4.4635	8.53613	5.5041	7.56659	8.50326	10.634	13.4564	12.3179
		Vitamin A	11.8983	16.8904	14.3609	15.8538	28.694	34.0713	27.1947	32.6104	11.2376	23.2985	15.3628	18.8398	26.0799	20.1573	32.7064	24.9378
		Thiamin	4.57204	5.43524	5.99757	6.36309	11.8528	10.3288	13.7862	10.6506	4.94245	7.49942	6.2189	6.47982	7.07377	9.57421	13.3008	11.2366
		Riboflavin	12.8333	13.8673	16.0173	17.493	32.0997	26.9723	35.8861	28.474	12.4717	22.311	15.9342	19.1805	23.1641	21.8001	32.4987	28.7682
		Niacin	2.20675	2.10361	2.74407	2.64706	5.23289	3.27182	5.9014	4.58826	2.02087	3.48934	2.53685	2.67984	2.21841	6.01823	5.34546	3.96094
		Pantothenic acid	7.39276	7.8889	10.4502	9.99729	20.6698	15.6097	23.3876	16.6565	6.77639	12.5787	8.79865	12.0612	14.4441	14.7884	21.0985	17.9702
		Vitamin B6	5.12819	4.37745	7.29908	6.2438	18.2505	10.7877	19.5159	10.7951	4.69244	9.42548	5.59933	7.84401	11.2923	13.4957	14.8489	12.8099
		Folate	1.2764	0.941	1.35694	1.19641	2.74257	1.28542	2.53774	2.44957	1.29491	1.47726	1.16533	0.81534	0.41814	3.70239	3.48134	2.01872
		Vitamin B12	6.04297	6.13518	9.12158	8.50949	18.0911	11.6405	21.8756	12.3468	5.43456	11.1018	7.07857	11.1015	13.3538	14.3905	15.3649	14.1107
		Vitamin C	1.41261	1.33643	3.16982	1.85685	2.67493	2.02884	3.6213	3.2138	2.46125	2.41477	0.91491	1.38212	1.04589	2.77905	4.51493	3.70306
		Vitamin D	19.0774	24.3831	21.6812	26.1015	39.9952	44.633	43.397	45.229	17.0185	29.2426	20.8329	28.9581	37.9201	30.9199	46.7865	40.1055
		Vitamin E	3.29433	3.18224	4.08123	3.43913	8.27808	4.86871	8.65061	5.47126	3.22624	4.80911	3.05799	4.19525	3.58349	5.82906	9.00005	6.78719
Miscellaneous foods	A catchall category for foods not specified elsewhere (mostly including instances of carbohydrate-dense staples, such as potatoes, rice, or noodles that happened to be eaten as snacks or accompaniments rather than as part of other foods).	Protein	0.640283	0.407538	0.55867	0.781745	0.35708	0.277754	0.372385	0.68077	0.607143	0.739068	0.235498	0.788014	0.33064	0.415683	0.442933	0.52866
		Avail. carbohydrates	2.50888	2.0237	2.11729	2.65755	0.853743	1.07615	0.984928	1.44726	2.40419	2.1337	0.826319	2.97862	1.13262	0.826892	1.63191	2.20608
		Total fat	1.13232	0.91921	0.553928	1.40852	0.683909	0.465179	0.413401	0.82183	1.32108	0.793051	0.68901	0.750227	0.21658	0.742545	0.482769	1.20082
		Alcohol	0	0	0	0	0	0	0	0	0	0	0	0	0	0	0	0
		Fiber	2.25909	1.91299	1.49143	2.75566	0.824071	1.09501	0.834372	1.83505	2.59132	2.21041	1.01662	1.90029	0.96405	0.958623	1.50017	2.02748
		Phytic acid	4.45999	3.8073	4.50087	4.99645	1.47748	1.46616	1.57513	2.77725	4.00363	2.97987	2.4744	6.12097	2.45729	1.09296	2.81348	4.78623
		Water	0.853268	0.557061	0.569295	0.817914	0.232138	0.253912	0.333005	0.21402	1.06496	0.361619	0.26745	0.589759	0.35064	0.258875	0.453428	0.66626
		Calcium	0.688627	0.53541	0.255267	0.683294	0.15776	0.180506	0.134782	0.71576	1.02491	0.661634	0.207323	0.319137	0.12516	0.375876	0.320358	0.27358
		Copper	1.42192	0.91977	1.13901	1.29345	0.481057	0.608367	0.54478	1.02215	1.64376	1.1071	0.686741	1.22533	0.65228	0.475604	0.724592	1.24556
		Iron	0.898016	0.62435	0.691149	0.871594	0.521585	0.273719	0.40694	0.86729	0.97886	0.925959	0.36143	0.706904	0.33446	0.493642	0.576547	0.77994
		Magnesium	1.24864	1.02818	1.07695	1.31841	0.551852	0.519862	0.716498	1.0903	1.53528	1.24089	0.615864	1.0152	0.62612	0.646919	0.926035	1.13589
		Manganese	2.09761	1.27111	1.43023	2.09479	0.845241	0.962252	1.16669	1.0838	1.70701	1.54709	0.616548	2.44293	1.10218	0.735719	1.37531	1.8094
		Phosphorus	1.05784	0.78133	0.787552	1.14738	0.375424	0.332637	0.413986	0.67702	1.19827	0.887602	0.38418	0.934943	0.41763	0.485782	0.589909	0.83161
		Potassium	1.36208	1.03973	0.867687	1.30943	0.514691	0.428169	0.632484	0.80908	1.8866	1.16899	0.415953	0.766973	0.35787	0.583121	0.80192	1.20917
		Zinc	0.593641	0.488455	0.570138	0.705905	0.281732	0.193027	0.383094	0.3997	0.704185	0.549708	0.212607	0.657769	0.31188	0.319715	0.329233	0.6329
		Vitamin A	1.20411	0.79408	0.728996	1.31747	0.606289	0.248317	0.0682974	0.65439	1.09785	0.705136	0.62373	0.610289	0.12582	0.507934	0.616842	1.23784
		Thiamin	1.04291	0.780411	0.762389	1.17845	0.250587	0.472441	0.247555	0.62489	1.41759	0.528498	0.659844	0.732663	0.35001	0.31794	0.577055	0.88355
		Riboflavin	0.635774	0.40962	0.43509	0.459049	0.179034	0.203791	0.271141	0.38837	0.799183	0.528136	0.260664	0.367846	0.17019	0.252477	0.337176	0.35199
		Niacin	0.722668	0.70464	0.643298	1.02086	0.303116	0.303311	0.426272	0.58249	1.13001	0.655207	0.408615	0.634746	0.33758	0.264043	0.47918	0.89176
		Pantothenic acid	1.76895	1.32802	1.33813	2.01633	0.51826	0.662336	0.929508	1.20731	1.84625	1.74924	0.470632	1.95307	0.80932	0.606907	1.06031	1.54182
		Vitamin B6	1.88936	1.44614	1.50243	1.92959	0.655074	0.748899	1.12358	1.10034	2.34995	1.57258	0.74064	1.38497	0.81091	0.674575	1.23425	1.96282
		Folate	1.40737	1.35079	0.763434	1.59238	0.399672	0.585206	0.566784	0.76561	1.54783	1.06635	0.654013	0.884979	0.32535	0.61895	0.959659	1.36857
		Vitamin B12	0.127727	0.10373	0.3208	0.17601	0.0164918	0.0494369	0.0244597	0	0.48658	0.0679093	0.0176942	0.097324	0.0097907	0.0493751	0.0621564	0.087915
		Vitamin C	1.35998	1.58656	1.08714	2.19427	0.623542	1.09047	0.47381	1.64278	2.99798	1.84207	1.05469	0.635837	0.21763	0.662309	0.91277	1.5477
		Vitamin D	1.36722	1.05188	0.69459	1.69089	0.80244	0.11094	0.12472	0.6119	1.08259	0.47897	0.50684	1.30735	0.10578	0.721889	0.72644	1.35775
		Vitamin E	1.53917	1.75108	0.987823	1.86629	0.768376	0.93565	0.94325	1.13651	2.2107	1.78006	0.83972	0.885585	0.43749	0.894016	1.05104	1.53862
Nutrient-dense snacks	Due to the very low observed consumption of fruits, nuts and seeds, these are grouped together along with instances of (usually raw or pickled) vegetables not consumed as part of other dishes to form this category.	Protein	0.294225	0.194918	1.73047	0.570151	0.234657	0.108516	0.323275	0.131075	0.303603	0.54555	0.688497	0.305905	0.250466	0.79426	0.525311	0.605397
		Avail. carbohydrates	1.07808	1.339	4.62901	3.73061	0.531579	0.628302	0.868989	0.801493	1.25395	1.15313	2.70188	1.35056	1.78998	2.63202	1.58325	2.00275
		Total fat	0.429484	0.171898	2.13453	0.54776	0.288251	0.029726	0.478962	0.111789	0.275635	0.785633	0.692893	0.488556	0.415012	1.15242	0.836821	0.392486
		Alcohol	0	0	0	0	0	0	0	0	0	0	0	0	0	0	0	0
		Fiber	4.74033	3.96455	12.1899	11.3983	3.14186	2.12415	3.33552	2.45835	4.46143	5.82706	6.86926	4.69312	4.46038	8.36702	4.2943	6.91062
		Phytic acid	1.57281	0.564594	2.83757	0.56813	0.848955	0.0090931	0.901725	0.0235011	0.637177	1.28172	0.568753	0.599187	1.16735	1.67488	1.81752	1.07223
		Water	0.870443	0.842689	2.91476	2.77945	0.438253	0.36716	0.523103	0.537	1.29431	0.975969	1.71448	0.743668	1.08417	1.83353	0.51564	1.49513
		Calcium	0.910494	1.00005	3.26305	2.38116	0.348443	0.40519	0.389692	0.58889	1.23083	1.0541	1.27059	1.2475	0.767894	1.45181	0.71661	1.95157
		Copper	1.42513	0.87891	5.38835	3.10728	0.90246	0.50964	1.04541	0.6795	1.45734	1.87887	2.18177	1.58614	1.31371	2.74291	1.55921	2.61994
		Iron	0.85884	0.551218	3.6796	1.48762	0.67055	0.285404	0.73904	0.34866	0.803849	1.39284	1.38326	1.09732	0.496854	1.77377	1.16515	1.40779
		Magnesium	1.23758	0.812499	4.81977	2.45142	0.89593	0.39133	1.1363	0.52842	1.42428	1.67438	1.76025	1.38603	1.08773	2.60691	1.54415	2.05195
		Manganese	1.71584	0.777557	5.27587	2.36149	1.22548	0.35539	1.37922	0.64765	1.48283	1.90654	2.65071	1.32882	1.10302	2.61289	1.84862	2.20532
		Phosphorus	0.69264	0.456265	3.43184	1.52308	0.504124	0.24805	0.63643	0.30004	0.698087	1.07135	1.19469	0.7981	0.619241	1.98397	1.02549	1.32885
		Potassium	1.4284	1.24921	6.02989	4.01089	1.1419	0.61366	1.27523	0.87469	1.98823	2.01208	2.45967	2.0383	1.50977	3.38701	1.61858	2.925
		Zinc	0.428519	0.213874	2.12262	0.655727	0.412196	0.13189	0.506105	0.139913	0.327782	0.721951	0.858854	0.408185	0.34908	1.13586	0.748387	0.69112
		Vitamin A	3.93138	2.21732	6.90317	5.41276	2.66961	1.78675	1.07984	1.78144	2.50542	4.69669	2.10395	3.78066	1.91733	4.15859	1.32793	6.14106
		Thiamin	1.23104	0.897123	4.51044	3.10102	0.69086	0.49785	0.97915	0.82811	1.18145	1.53996	2.3013	1.23053	1.26022	2.50847	1.55414	2.22628
		Riboflavin	0.848466	0.457067	3.35096	2.00123	0.43176	0.31245	0.550984	0.40402	0.760879	1.01187	1.52135	0.889683	0.73272	1.673	0.91225	1.65705
		Niacin	0.66252	0.33724	3.07374	1.1464	0.565096	0.210113	0.734681	0.332719	0.67273	1.05285	1.10688	0.698376	0.564079	1.50398	1.08165	1.14032
		Pantothenic acid	0.721607	0.571217	3.65134	1.77419	0.480799	0.30347	0.512925	0.38889	0.893156	1.13128	1.34851	0.81365	0.6753	1.88304	0.63799	1.69365
		Vitamin B6	1.51186	1.16368	6.27693	3.94005	1.33838	0.5948	1.39931	0.92314	1.69677	2.08321	2.74028	1.72586	1.54656	4.14136	1.36523	2.8702
		Folate	2.19892	1.52039	5.9419	2.86298	0.98966	0.46454	1.19401	0.89376	2.42092	3.08076	1.99574	1.59575	0.773119	3.26654	1.837	2.60651
		Vitamin B12	0	0	0	0	0	0	0	0	0	0	0	0	0	0	0	0
		Vitamin C	6.53776	4.98031	14.8086	15.8148	4.98424	3.72801	4.17127	4.91365	6.42551	8.54901	10.3664	6.31216	6.00408	11.1347	4.54813	9.90068
		Vitamin D	0	0	0	0	0	0	0	0	0	0	0	0	0	0	0	0
		Vitamin E	2.27301	2.00229	8.08771	4.43281	1.6495	0.76033	1.50503	1.0654	2.60499	4.16017	2.70171	3.38141	1.55735	4.56689	1.93422	3.12005
Other meat dishes	In addition to stir fries, dumplings, and soups, which almost always contain meat, meat and organs are also often boiled, fried, or grilled to be eaten alone, as part of a barbeque with accompanying roots and tubers (khorkhog), or as part of gulash, meatballs, or other common Mongolian cafeteria foods. The most commonly consumed meat is mutton; cow and yak, goat, horse, and camel are also importa…	Protein	12.478	17.0979	9.03435	12.0263	15.191	17.7763	14.7181	14.5116	12.184	11.8919	11.9305	11.4173	13.849	18.408	15.5955	14.2191
		Avail. carbohydrates	3.36003	5.59598	1.78534	2.85097	1.63992	0.681522	1.99699	1.47694	4.37306	2.06737	2.98897	1.13632	2.47975	3.74462	1.3531	1.70274
		Total fat	11.1524	14.2037	7.62943	8.83307	11.9168	13.0814	10.3111	10.6668	11.4089	10.0167	8.81962	8.95198	10.544	14.7603	11.4464	10.5341
		Alcohol	0	0	0	0	0	0	0	0	0	0	0	0	0	0	0	0
		Fiber	4.31343	7.37237	2.76495	4.19634	2.2376	0.96301	3.29979	2.17648	5.96686	2.75905	4.34555	2.10868	2.93441	5.69989	2.05137	2.37138
		Phytic acid	4.48693	7.21679	2.18216	3.44053	2.13256	0.77535	3.08709	2.00906	5.35552	2.6967	4.3901	1.40429	3.50116	4.57861	1.73775	2.33094
		Water	3.02014	5.00972	2.17619	2.60678	3.28719	3.75366	3.13524	3.29124	3.68438	2.79834	3.18849	2.45509	2.76679	5.2878	3.13024	2.3974
		Calcium	3.88913	5.6393	2.62775	3.29033	2.42398	4.51629	2.01669	3.1733	5.10747	2.59897	3.23829	2.48261	4.02814	5.01091	2.89599	2.21815
		Copper	10.8554	12.8701	7.10304	8.31839	15.8219	14.8701	15.3065	12.4318	8.94952	10.524	10.8498	8.85013	11.7663	16.75	13.2833	12.2391
		Iron	11.6972	15.572	8.24759	11.7947	15.7001	18.4236	15.8557	14.8052	10.7262	12.6093	12.8162	10.6292	12.1904	18.7961	15.4732	14.5615
		Magnesium	7.17071	11.4208	5.38184	7.39397	7.35514	9.09929	7.40789	8.86539	8.367	6.74757	8.2121	6.71902	9.00755	9.23441	7.31291	7.15344
		Manganese	4.29744	6.61675	2.98062	4.14768	5.53841	3.57247	6.28077	3.94359	4.70076	3.75717	5.01789	2.97962	4.35186	7.48921	3.98519	4.48325
		Phosphorus	11.3426	15.1305	7.59905	10.2208	11.731	14.6763	10.907	12.0939	11.216	10.1832	10.2303	9.01905	10.9477	15.9244	12.1611	11.7075
		Potassium	9.85492	14.4855	7.03149	9.68949	11.006	14.1681	10.3989	12.7636	10.4008	9.66513	10.1675	8.9546	10.8231	15.7798	11.1154	9.84322
		Zinc	13.8059	18.8039	10.2392	13.5965	17.722	20.1565	16.6532	17.1078	13.4804	14.7627	13.5726	12.1999	15.2091	21.9409	17.6692	15.6098
		Vitamin A	10.7874	9.47126	5.7942	5.73653	14.7068	8.57494	13.6811	7.94843	8.41238	8.22093	8.99419	6.72699	11.1443	7.63707	11.5821	10.913
		Thiamin	9.47257	14.1956	6.76978	8.84104	9.65576	13.8181	9.87906	11.4878	9.88472	8.93715	9.43154	6.65857	9.44235	15.6486	11.3153	10.1178
		Riboflavin	11.6263	14.1365	7.89422	9.83361	14.1624	15.7702	13.3454	13.2492	10.3135	11.4336	11.6064	9.1769	11.9309	17.0246	13.1009	12.1811
		Niacin	14.2612	18.2496	10.3596	13.7573	18.6608	21.1547	18.8184	17.7957	13.1387	15.1572	14.9605	11.6425	15.3588	22.5212	18.7079	17.1421
		Pantothenic acid	11.3086	13.5632	7.54001	9.22217	13.1909	13.3168	13.3809	11.7361	10.704	9.93662	10.7419	9.01645	12.4577	14.7121	11.4242	11.6102
		Vitamin B6	13.0353	16.7797	8.65544	11.5227	12.5095	15.1375	12.8375	15.1446	13.396	12.6252	12.9925	10.2909	14.0174	14.1131	12.3283	13.1941
		Folate	9.10711	10.4804	6.41071	7.96414	12.3197	11.2385	12.777	9.10202	8.09139	8.36796	8.7044	7.4499	8.45969	13.35	11.6494	10.5656
		Vitamin B12	18.2599	20.6816	11.7309	15.7454	24.2304	24.0598	22.7308	19.8559	14.9537	19.1278	16.8165	15.3342	18.5053	23.5769	21.9717	21.6377
		Vitamin C	8.02122	13.2396	6.86932	7.53421	13.2595	11.1108	14.2173	9.76961	9.44282	7.08839	10.0289	6.49313	9.53465	11.7618	12.7912	12.0979
		Vitamin D	12.7696	12.1571	7.06895	5.97164	7.52376	6.99397	6.74136	4.86464	12.9792	6.05334	6.01848	7.76078	10.4959	7.92791	6.35562	8.46576
		Vitamin E	9.10428	10.9458	5.45435	7.43	9.87645	10.9874	9.29883	9.25576	9.26182	7.45105	7.45582	8.14342	7.12584	12.0466	8.86219	9.53725
Soups	Soups typically consists of meat mixed with wheat flour (bantan), wheat flour noodles, dumplings, cabbage or other vegetables, and/or rice, or of a simple broth made from meat or organs.	Protein	22.2761	18.3302	18.4921	16.0393	17.8507	16.6051	16.8246	17.0545	20.9818	18.0075	19.3849	20.7413	18.3955	14.6493	19.7733	15.1473
		Avail. carbohydrates	13.2104	11.8539	10.8155	8.36178	12.6564	12.7161	10.7558	11.7951	12.1674	12.0638	11.7113	12.9156	10.6278	10.0027	12.5811	10.801
		Total fat	19.4967	15.4382	14.5592	12.6878	13.7097	12.2726	11.0207	12.4756	17.7206	14.9616	15.4825	16.947	11.8955	10.4005	16.0985	12.0849
		Alcohol	0	0	0	0	0	0	0	0	0	0	0	0	0	0	0	0
		Fiber	19.862	17.7025	16.5132	12.4755	19.5321	17.8444	16.9062	17.1727	19.143	19.5055	18.0262	18.6112	14.7476	15.7289	18.6071	15.4545
		Phytic acid	19.3543	16.9666	17.1564	13.8208	18.6288	16.6531	15.617	15.2697	19.1151	18.4825	16.637	18.8341	15.4435	15.9158	17.3619	14.6578
		Water	15.2003	15.0917	11.3506	10.8508	11.728	13.3923	11.1182	11.9212	15.4451	13.635	12.2311	13.1097	12.3032	10.942	13.1374	9.77028
		Calcium	10.6292	9.55161	6.72069	5.57039	5.03935	8.07297	3.88345	7.06885	9.14529	6.84073	8.37949	7.86999	7.48498	6.05218	6.66839	4.37917
		Copper	18.1405	15.7093	13.4104	11.8299	14.3023	14.3842	12.5258	14.1403	16.9291	15.0759	14.4776	15.5498	15.3711	13.019	15.0633	10.5621
		Iron	19.7573	15.9102	16.7258	13.6836	17.5067	14.1099	16.0246	14.9	19.2662	17.646	18.303	16.839	14.5802	14.7707	17.5113	13.1737
		Magnesium	18.372	16.0794	14.6899	13.7241	13.7579	14.7077	13.372	15.1669	17.9465	15.3042	16.5984	17.5322	13.785	11.1277	16.7181	12.8838
		Manganese	14.3224	11.9473	11.7504	9.94736	16.1886	12.6715	15.1986	12.6536	14.8448	14.3453	12.637	13.0213	10.7734	12.453	15.7168	12.787
		Phosphorus	17.8089	15.1735	13.8457	12.1467	12.9276	11.9297	11.1856	12.2769	16.9882	13.8238	14.6189	15.6731	12.4195	11.4621	14.6391	10.6731
		Potassium	19.8786	17.3915	14.913	14.8774	15.2022	14.843	14.5124	16.0109	18.3738	16.5184	17.6449	18.7494	15.6332	12.5203	17.9276	13.3382
		Zinc	25.6245	20.7671	21.2517	19.4754	22.0413	19.0604	20.6343	19.4455	24.4901	22.1546	22.2629	23.1121	21.8547	17.8171	22.8699	17.5539
		Vitamin A	15.0781	14.5519	8.3206	8.29158	8.32597	13.2556	5.70452	11.6143	12.2434	12.0429	13.5111	12.9036	10.7775	8.49266	10.38	6.15012
		Thiamin	14.0622	12.307	10.7564	9.2324	10.8303	11.0645	9.43969	11.315	13.1672	11.9296	13.0268	10.7627	10.211	11.3251	12.4298	7.69253
		Riboflavin	13.9787	11.5516	10.0593	8.50768	10.1248	9.60394	8.01905	9.68811	13.0945	11.1275	11.1933	10.5342	9.80934	10.0339	10.7978	6.9955
		Niacin	22.8208	17.524	19.3879	16.0421	20.5228	16.7657	19.0463	17.1149	21.6557	20.034	21.6015	19.1067	18.958	17.1991	19.8974	14.6813
		Pantothenic acid	18.3632	15.6748	14.4967	13.1328	13.9445	14.4577	12.5422	14.7865	17.5509	15.2613	16.2132	16.9628	14.906	11.817	15.8809	11.5064
		Vitamin B6	21.7442	18.745	17.5973	15.9069	17.8135	18.1478	15.8149	18.3384	20.2251	20.6614	20.823	19.7552	18.0247	14.2812	18.3871	14.1246
		Folate	15.3821	12.7464	11.9171	9.85464	12.8804	10.3531	11.3979	10.3619	15.3731	12.8246	12.4726	12.1443	7.48093	10.9976	15.2236	10.4468
		Vitamin B12	24.8355	19.8481	21.3069	17.8317	20.3504	17.2583	17.5602	17.9285	23.4989	21.6718	22.7723	23.4064	20.4314	15.044	19.3012	15.3397
		Vitamin C	25.1397	24.796	19.1751	17.3901	22.2296	26.2953	22.0808	24.0673	22.0126	24.8027	25.7241	25.6847	19.6507	19.5518	24.7916	19.0927
		Vitamin D	12.0707	8.19334	7.68669	5.76763	5.88081	8.03089	4.32563	4.60449	10.1279	7.34879	7.39434	9.14085	8.55406	4.03095	6.7944	5.40323
		Vitamin E	16.0496	14.5618	12.4878	10.9033	13.2867	10.9737	11.0663	11.5754	14.8748	14.3845	14.3504	15.6065	9.22612	10.1109	14.1675	11.552
Stir fries	This includes a broad class of dishes known as huurga, which typically consist of meat and other stir-fried ingredients added to a base of rice (most common), cabbage or other vegetables, eggs, noodles, or potatoes (a popular variant is called tsuivan and is prepared with steamed wheat flour noodles).	Protein	28.4245	23.3812	25.1416	21.026	20.8752	16.5053	18.4832	16.4536	29.5443	20.2494	22.8892	20.2536	19.3627	19.8671	17.5829	24.0585
		Avail. carbohydrates	24.533	20.1575	18.2128	17.2738	19.6043	16.2557	15.6715	15.3862	24.6737	18.7504	18.4113	15.5434	16.4037	18.528	16.6371	18.5029
		Total fat	25.5822	21.5277	20.1946	17.2526	17.0175	12.3464	13.6611	12.2467	25.7255	18.332	19.3598	16.5651	15.1646	16.3995	13.7781	18.2873
		Alcohol	0	0	0	0	0	0	0	0	0	0	0	0	0	0	0	0
		Fiber	29.3868	23.4712	20.9663	19.8824	25.2619	20.0886	21.2031	18.1639	28.1984	22.0949	23.4306	19.6676	19.0647	21.9235	21.2797	22.8304
		Phytic acid	31.4194	26.2011	25.9226	24.3128	25.7084	19.9298	21.6086	18.8514	32.6346	24.9789	24.9881	22.7236	20.956	24.7448	19.9449	23.7902
		Water	9.53878	8.68795	7.7668	7.21253	6.10587	5.4436	5.11111	4.94582	12.0854	6.6478	7.37649	5.59749	5.39077	7.22549	5.64641	6.17829
		Calcium	12.7244	11.6239	7.99469	8.00664	4.78461	5.76239	3.94483	5.66566	12.5963	7.42262	10.2458	6.40604	6.63158	7.54794	5.2167	6.73462
		Copper	20.2705	16.8383	15.5763	14.2479	14.5064	11.4423	12.3535	11.3476	21.538	14.4386	15.8699	12.6657	12.9589	14.8513	11.0482	14.8229
		Iron	27.4386	22.4859	22.3002	20.1309	21.1498	16.4075	19.4286	15.5859	27.9085	20.6027	22.2061	18.3194	17.8259	19.6804	17.6161	22.9286
		Magnesium	26.4489	22.0009	20.7827	18.968	18.7529	15.9924	15.6699	15.6131	27.5528	18.3644	20.1596	17.6919	16.7813	18.2293	16.8713	20.7398
		Manganese	25.1966	20.4229	20.9567	18.7865	22.9407	17.238	20.8202	16.7608	26.3746	20.6095	18.8662	16.5668	17.293	21.0983	19.4863	22.7826
		Phosphorus	24.4002	20.4951	19.4915	17.4972	15.7297	12.7124	13.1526	12.424	25.2743	16.5635	18.9829	15.6322	14.3139	16.1353	13.6015	18.3522
		Potassium	25.9355	21.3821	20.987	19.2954	18.897	15.3949	16.2141	15.2966	26.9313	17.7741	21.0568	18.4836	16.5858	17.4358	16.4649	20.9342
		Zinc	29.7742	23.5171	28.0806	23.0127	23.3911	15.9946	21.0771	16.4002	31.8141	22.071	25.4167	21.4293	20.9473	21.6373	17.0426	24.8018
		Vitamin A	21.93	18.9757	13.857	15.4989	11.5075	11.5946	8.79115	12.0944	21.0103	14.3262	18.8162	12.677	12.2159	14.4848	10.7516	12.6727
		Thiamin	19.258	16.852	14.2573	14.5934	12.1747	11.3846	10.796	10.8369	20.1273	13.4948	16.3637	10.1589	11.5355	14.0896	11.5961	13.9444
		Riboflavin	18.3806	16.089	14.0251	13.0389	11.6817	9.3159	9.33607	9.02785	18.8796	12.9168	15.2469	10.0265	10.5161	13.1634	9.44632	12.5893
		Niacin	26.8597	21.9564	24.9632	21.5334	22.3787	15.3492	20.3557	15.3809	28.9827	21.1397	23.7803	18.1357	19.2947	20.8938	16.4757	23.1726
		Pantothenic acid	27.064	22.7412	21.6146	19.4614	19.1496	15.7409	16.0035	15.9403	27.2463	19.2979	21.3411	18.6373	17.6281	18.9393	16.3397	20.8335
		Vitamin B6	29.1076	23.631	23.7077	22.2425	22.9875	18.5266	18.3242	18.1551	29.6391	21.5356	25.0862	20.3359	19.707	20.4051	18.8724	23.6659
		Folate	19.9139	16.5409	16.3813	14.6951	14.9389	10.92	13.6136	10.2225	20.8658	14.4448	15.8838	12.8397	10.582	14.591	14.0115	16.5825
		Vitamin B12	30.0472	23.8278	28.0016	22.8342	20.9223	16.4382	19.234	16.4648	31.5277	22.9067	25.6874	21.1518	19.4701	19.8604	17.1221	25.6025
		Vitamin C	34.6513	27.3032	27.6282	26.7199	30.5384	25.0085	26.8582	24.3691	34.4023	26.1547	30.2026	25.7127	25.2145	26.7963	26.0774	29.3016
		Vitamin D	15.4182	10.8957	9.96879	9.14942	5.96362	3.50389	4.25574	3.8911	13.889	9.25022	10.7233	6.30232	8.17259	7.94187	4.67999	7.42367
		Vitamin E	34.3061	27.3382	24.9882	21.8632	26.2685	20.8069	21.6511	21.1664	33.0612	24.9326	23.4197	23.0583	21.205	22.7622	24.6001	27.0104
Sweets and ice cream	This includes a large diversity of candies, chocolates, and ice cream of local or foreign manufacture.	Protein	0.2664	0.244383	1.14551	0.748402	0.0921726	0.0988842	0.466664	0.36388	0.501063	0.36728	0.64285	0.394525	0.59303	0.52613	0.276032	0.40758
		Avail. carbohydrates	2.00788	1.99839	5.3217	5.1154	1.14575	1.76877	3.54822	4.1492	2.53079	3.36635	3.37187	3.15864	2.67304	3.5825	3.71209	2.56393
		Total fat	1.08793	0.962607	3.81684	2.70994	0.403868	0.504444	1.75883	1.4423	1.5429	1.64376	2.10436	1.51319	1.9216	2.0818	1.19572	1.42742
		Alcohol	0	0	0	0	0	0	0	0	0	0	0	0	0	0	0	0
		Fiber	1.37401	1.59273	3.89186	3.43328	0.838102	0.887804	2.70225	2.06705	1.92903	2.21316	3.02184	1.96543	2.61218	2.42701	1.54441	1.56189
		Phytic acid	0.58594	0.63914	2.46299	2.25857	0.40649	0.43511	1.4025	1.08936	1.01774	1.42689	1.71567	1.26287	1.36047	1.28194	0.7281	0.75483
		Water	0.135641	0.0667184	0.221077	0.0685605	0.00179372	0.0041513	0.0192819	0.0081115	0.103743	0.0345612	0.121288	0.0250323	0.0765852	0.145774	0.0370261	0.106967
		Calcium	1.35206	1.40146	4.07073	3.40817	0.381682	0.501041	1.35097	1.62393	2.18618	1.49402	2.46331	1.76304	2.47319	2.25887	0.951718	1.54149
		Copper	0.779096	0.866582	2.94526	2.97071	0.458685	0.663474	1.66895	1.3396	1.41488	1.45654	2.19496	1.50067	1.93837	1.4746	0.988845	1.06133
		Iron	0.485286	0.467539	2.0701	1.78874	0.324865	0.412485	1.17888	0.75125	0.916253	0.925136	1.47448	0.920833	1.11084	0.970274	0.731168	0.689245
		Magnesium	0.883891	0.731251	2.96895	2.37676	0.386663	0.437102	1.57574	1.22388	1.3558	1.29116	1.91768	1.15552	1.59561	1.71505	0.952211	1.15341
		Manganese	0.624857	0.545868	2.07382	1.76323	0.37264	0.373697	1.21394	0.834015	0.920172	1.15354	1.77687	0.750841	0.928736	1.20734	0.748205	0.713807
		Phosphorus	0.678977	0.614903	2.64058	1.80469	0.227653	0.261833	1.01816	0.821606	1.21039	0.893688	1.50304	0.913539	1.27859	1.25686	0.70891	0.927641
		Potassium	0.683048	0.527879	2.27572	1.50808	0.236169	0.236506	1.06619	0.757314	1.02263	0.812368	1.37393	0.784301	1.11611	1.23155	0.603491	0.890069
		Zinc	0.434506	0.383375	1.80299	1.08551	0.187401	0.194839	0.858915	0.560206	0.672855	0.649589	0.895759	0.691886	0.822694	0.846324	0.630685	0.71396
		Vitamin A	1.79844	0.97551	4.10261	2.33374	0.21005	0.417576	0.8939	1.30262	2.11412	1.32804	2.25948	1.49219	1.76644	2.22566	0.63931	1.51922
		Thiamin	0.428762	0.508768	1.82751	1.55243	0.184464	0.278015	0.65871	0.57774	0.866174	0.671732	1.26792	0.698964	0.973242	0.80805	0.582099	0.476035
		Riboflavin	0.757018	0.794733	2.78804	2.08908	0.244291	0.268238	0.969789	0.98608	1.46292	0.992795	1.79471	0.959137	1.45823	1.35456	0.665469	0.904392
		Niacin	0.0807149	0.100895	0.641208	0.331	0.0375809	0.0453391	0.170887	0.15505	0.246084	0.135703	0.29011	0.127644	0.228361	0.267631	0.236542	0.121459
		Pantothenic acid	0.511906	0.397094	1.87346	1.04603	0.11647	0.131996	0.561452	0.483701	0.771359	0.522604	1.02931	0.494563	0.887566	1.02333	0.361906	0.551736
		Vitamin B6	0.347723	0.217501	1.13899	0.642617	0.0863613	0.0993069	0.393302	0.318541	0.414124	0.302155	0.674419	0.29255	0.515617	0.714051	0.260494	0.320405
		Folate	0.57218	0.385543	1.84026	1.10818	0.12417	0.233656	0.728682	0.49682	0.77225	0.528951	1.30065	0.469113	0.9039	1.00016	0.474398	0.50943
		Vitamin B12	0.38525	0.32231	1.90123	1.09185	0.15538	0.128803	0.691699	0.55745	0.74348	0.502731	0.8322	0.680375	0.96176	0.92335	0.408423	0.62523
		Vitamin C	0.314913	0.093647	1.01492	0.36447	0.0029372	0.0477532	0.188186	0.0563306	0.646927	0.0854492	0.41266	0.0224614	0.122935	0.93748	0.0399521	0.0892537
		Vitamin D	0.89707	0.65899	2.2389	0.48998	0	0.0209401	0.0792536	0	0.82009	0.32453	1.04281	0.17958	0.59844	1.53301	0.26575	0.36039
		Vitamin E	0.9035	0.92371	2.67348	2.37752	0.2355	0.471944	1.43052	1.09368	1.28796	1.32119	2.60326	1.22637	1.03989	1.51405	0.79991	0.75846
Tea, coffee, and water	This category includes beverages not specified elswhere: tea (not including milk tea), coffee, water, and water with added flavors or other additives. Instant forms of tea and coffee are common and often mixed with sugar and dried milk as part of ready-to-use drink mixes.	Protein	0.769063	0.395019	1.84569	1.02378	0.00865507	0.198208	0.0427433	0.396755	1.63477	0.356989	0.88795	1.26986	0.951499	0.298507	1.78946	0.0622944
		Avail. carbohydrates	1.92004	2.10969	2.35374	2.373	0.410563	0.851164	0.309905	0.900723	2.88763	1.41996	2.24884	1.14276	1.75514	1.17533	0.785108	0.91319
		Total fat	0.58484	0.201702	0.921445	0.779777	0.00275408	0.577753	0.00397085	0.299305	1.08475	0.292651	0.6372	0.617732	0.670982	0.129046	1.55354	0.0297422
		Alcohol	0	0	0	0	0	0	0	0	0	0	0	0	0	0	0	0
		Fiber	0.164576	0.0640778	0.515747	0.36678	0.0013431	0.0481523	0.0379941	0.135498	0.377842	0.0149032	0.205496	0.51983	0.303739	0.0291868	0.15297	0.014434
		Phytic acid	0.13883	0.0830974	0.29563	0.341358	0	0.0426809	0.01931	0.13023	0.45576	0	0.19042	0	0.43159	0	0.101438	0.007492
		Water	33.7033	32.656	39.0876	36.5726	8.71967	19.1587	6.49448	21.6391	33.6553	20.2079	36.669	27.2022	28.3473	25.2909	17.7896	20.9397
		Calcium	6.90577	4.36065	7.6183	6.3957	1.07073	0.743985	0.482502	1.53827	5.73114	2.32292	5.63662	3.66812	3.19155	5.79395	4.28396	3.86689
		Copper	9.18999	8.32195	11.4505	10.3817	2.32156	4.00067	1.3911	4.95056	9.30913	5.15395	11.0564	7.82652	7.4035	5.91178	6.10774	5.70339
		Iron	0.708001	0.92773	1.54769	1.35979	0.294451	0.692178	0.297069	0.905418	0.881041	0.44308	1.40183	2.36189	0.963829	0.4118	1.08619	0.304199
		Magnesium	7.45995	5.943	8.38765	6.81148	2.40691	5.19816	1.69802	5.10101	6.77938	3.90774	7.885	6.30169	6.98608	5.5268	5.15817	4.2593
		Manganese	15.8195	19.3574	17.2285	16.6842	7.55855	17.3465	6.52761	17.7929	15.2195	12.6717	21.658	19.2548	20.7804	11.0084	8.7637	9.27699
		Phosphorus	0.93128	0.7052	1.57288	1.03368	0.161786	0.465239	0.173654	0.708898	1.35196	0.47955	1.40178	1.53637	0.848363	0.42909	1.49307	0.30972
		Potassium	6.65676	6.38103	7.76397	6.30512	2.36923	6.03905	2.14471	6.00019	6.7164	4.54425	8.18504	7.12104	7.59794	3.65541	4.74987	3.55209
		Zinc	1.36692	1.10112	2.12233	1.29323	0.273142	0.785486	0.273904	0.903921	1.14839	0.554364	1.72983	2.61881	1.25221	0.695547	1.89045	0.562908
		Vitamin A	0.87533	0.63166	2.08375	1.57827	0	0.767133	0	0.38096	1.65804	0.34754	0.20075	2.41375	0.9275	0.451652	2.77084	0.0290695
		Thiamin	0.213781	0.647057	1.21289	1.21959	0.1176	0.0622699	0.11484	0.307612	0.319555	0.13516	0.65771	2.51986	0.245514	0.211045	1.33795	0.0211592
		Riboflavin	3.8146	4.37721	4.09244	4.03079	1.49959	3.89759	1.27542	4.49792	3.59026	2.91902	5.92516	4.90377	4.47364	2.01097	2.78323	1.95422
		Niacin	0.820934	0.769911	2.33608	1.52598	0.0826235	0.197343	0.333918	0.424217	1.53071	0.608412	1.74917	2.09097	0.723908	0.830976	0.686513	0.232952
		Pantothenic acid	1.45892	1.36375	2.64475	1.60641	0.366902	1.18119	0.309985	1.27703	2.1227	0.821893	1.57875	2.63466	1.88885	0.682903	2.36002	0.55101
		Vitamin B6	0.633382	0.516156	1.54823	0.843881	0.00318598	0.159548	0.0533823	0.33127	0.9391	0.182007	0.511076	1.67662	0.651381	0.374931	1.86958	0.0299787
		Folate	11.0829	14.1268	10.6814	11.6758	5.02825	11.2056	3.9786	11.3466	10.0868	8.72858	15.0769	13.5252	11.1449	7.18047	7.18935	6.47713
		Vitamin B12	0.65337	0.36829	1.63818	0.66741	0	0.152673	0	0.441114	1.06244	0.16449	0.58574	1.57177	0.84724	0.314071	1.62117	0.0298836
		Vitamin C	0.86932	0.109055	0.935083	0.44517	0.16119	0.256967	0.0236152	0.352491	1.51695	0.376676	0.29119	0.44843	0.306223	0.023274	0.756276	0.132818
		Vitamin D	0.70611	0.289237	0.86933	0.87735	0	0.74814	0	0.661141	1.40041	0.11859	0.40668	0.73046	0.83491	0.0895414	1.85512	0.0273108
		Vitamin E	1.15105	0.730177	1.6593	1.35119	0.0670313	0.466252	0.113073	0.211558	2.04589	0.7154	1.43995	0.47567	0.76222	0.530429	1.3636	0.257429
